# Supplementary material for: N-(4-Chloro­phen­yl)-4-methyl­piperidine-1-carboxamide
Source: Acta Crystallogr Sect E Struct Rep Online. 2011 Jun 25;67(Pt 7):o1796. doi: 10.1107/S1600536811024123 (PMC3152019; doi:10.1107/S1600536811024123)
Supplement: Supplementary file 2 [file e-67-o1796-Isup2.hkl]

# 
# h,k,l, Fc-squared, Fo-squared, sigma(Fo-squared) and status flag 
# 
data_I
_shelx_title ' 1 in P2(1)/c' 
_shelx_refln_list_code          4 
_shelx_F_calc_maximum      164.96 
_exptl_crystal_F_000       536.00 
_reflns_d_resolution_high  0.7700 
 
loop_ 
 _symmetry_equiv_pos_as_xyz 
 'x, y, z' 
 '-x, y+1/2, -z+1/2' 
 '-x, -y, -z' 
 'x, -y-1/2, z-1/2' 
 
_cell_length_a    13.2864 
_cell_length_b     9.1468 
_cell_length_c    10.9566 
_cell_angle_alpha  90.000 
_cell_angle_beta   95.358 
_cell_angle_gamma  90.000 
 
_shelx_F_squared_multiplier     1.000 
 
loop_ 
 _refln_index_h 
 _refln_index_k 
 _refln_index_l 
 _refln_F_squared_calc 
 _refln_F_squared_meas 
 _refln_F_squared_sigma 
 _refln_observed_status 
   2   0   0     3492.73     3165.50     60.51 o 
   3   0   0     2203.72     1798.65    225.85 o 
   4   0   0       52.22       47.54      2.58 o 
   5   0   0      261.15      272.56      4.50 o 
   6   0   0     3210.45     3245.06     41.81 o 
   7   0   0     1388.78     1479.87     19.62 o 
   8   0   0      830.20      811.09     11.79 o 
   9   0   0        6.37        8.30      1.74 o 
  10   0   0      717.44      730.67     12.34 o 
  11   0   0       32.47       35.46      4.28 o 
  12   0   0      111.03      135.76      5.09 o 
  13   0   0      122.28      122.35      5.30 o 
  14   0   0       92.56       91.87      5.24 o 
  15   0   0      136.70      173.65      7.81 o 
  16   0   0       19.56       -0.10      2.93 o 
  17   0   0       23.15       -0.16      2.41 o 
   2   1   0       14.25       12.78      0.89 o 
   3   1   0      797.13      782.59      7.48 o 
   4   1   0       58.38       52.74      1.70 o 
   5   1   0      220.63      180.34      2.98 o 
   6   1   0       13.10       16.02      1.09 o 
   7   1   0      425.72      461.66      5.66 o 
   8   1   0      150.07      153.25      2.73 o 
   9   1   0       89.21       92.40      2.50 o 
  10   1   0       51.78       57.79      2.36 o 
  11   1   0      746.14      736.57      9.33 o 
  12   1   0        6.64        6.69      1.76 o 
  13   1   0      137.67      149.54      4.56 o 
  14   1   0       30.90       45.25      3.11 o 
  15   1   0       11.84        4.37      2.49 o 
  16   1   0        5.13        0.92      2.34 o 
  17   1   0       13.04        0.14      1.73 o 
   0   2   0     9419.09     9710.28    159.76 o 
   1   2   0     1888.79     1746.05     18.09 o 
   2   2   0      295.12      286.11      3.06 o 
   3   2   0        1.32        2.33      0.54 o 
   4   2   0      520.53      488.15      5.30 o 
   5   2   0      138.07      137.63      2.49 o 
   6   2   0     1082.99     1132.64     14.73 o 
   7   2   0      482.52      547.13      7.44 o 
   8   2   0       35.12       45.43      1.95 o 
   9   2   0       25.55       30.97      2.03 o 
  10   2   0      196.76      228.53      4.31 o 
  11   2   0       30.34       38.24      2.43 o 
  12   2   0       25.51       25.21      2.28 o 
  13   2   0      142.71      144.81      4.38 o 
  14   2   0       14.70       12.68      2.43 o 
  15   2   0       13.23       11.08      2.93 o 
  16   2   0       13.12        2.60      2.21 o 
   1   3   0     1075.37      976.89      9.55 o 
   2   3   0      257.00      232.26      5.33 o 
   3   3   0        2.76        2.94      0.79 o 
   4   3   0        0.26        0.05      0.57 o 
   5   3   0     2147.45     2112.51     19.33 o 
   6   3   0       53.92       59.33      2.10 o 
   7   3   0      552.45      604.98     10.29 o 
   8   3   0      409.82      387.21      6.34 o 
   9   3   0       68.53       69.67      2.99 o 
  10   3   0      152.44      139.08     10.24 o 
  11   3   0       69.00       77.81      3.00 o 
  12   3   0        0.59        1.57      1.56 o 
  13   3   0       19.62       21.84      2.47 o 
  14   3   0       35.61       38.40      7.05 o 
  15   3   0        4.16        1.38      1.81 o 
  16   3   0       22.84       14.96      5.32 o 
   0   4   0     4004.54     4001.25     64.22 o 
   1   4   0       97.98      123.39      2.38 o 
   2   4   0      446.43      486.87      6.68 o 
   3   4   0      898.20      869.05      9.17 o 
   4   4   0     1035.58     1041.16     11.11 o 
   5   4   0        1.59        2.60      0.82 o 
   6   4   0     1824.35     1846.96     18.19 o 
   7   4   0       42.05       52.16      1.69 o 
   8   4   0      343.35      352.83      5.78 o 
   9   4   0       45.03       52.44      2.38 o 
  10   4   0      632.11      646.14     10.83 o 
  11   4   0        4.05        1.89      1.13 o 
  12   4   0       88.75       88.17      4.19 o 
  13   4   0        0.80        1.98      1.75 o 
  14   4   0       12.01        6.35      2.50 o 
  15   4   0        3.11        1.71      1.89 o 
  16   4   0       24.99       31.06      5.84 o 
   1   5   0      761.48      734.19      8.72 o 
   2   5   0      100.38      105.10      2.72 o 
   3   5   0      471.31      506.47      6.41 o 
   4   5   0        3.33        1.30      0.85 o 
   5   5   0      126.27      135.80      2.97 o 
   6   5   0        8.70        8.23      1.25 o 
   7   5   0       28.77       27.93      2.10 o 
   8   5   0       96.09      103.68      3.01 o 
   9   5   0      264.81      284.23      5.26 o 
  10   5   0        1.54        0.84      1.35 o 
  11   5   0        4.59        4.74      1.71 o 
  12   5   0        0.58       -0.89      1.31 o 
  13   5   0        0.54       -0.69      1.32 o 
  14   5   0        0.29        0.11      1.72 o 
  15   5   0        1.70        1.24      2.39 o 
   0   6   0      665.89      771.46     11.84 o 
   1   6   0      732.17      774.21      9.73 o 
   2   6   0       88.61       93.20      2.44 o 
   3   6   0      279.58      284.82      4.55 o 
   4   6   0       38.49       36.08      2.04 o 
   5   6   0      163.40      161.06      3.89 o 
   6   6   0       12.02       12.25      1.37 o 
   7   6   0        3.03        2.07      1.07 o 
   8   6   0       19.13       19.83      1.94 o 
   9   6   0       99.19      100.43      3.21 o 
  10   6   0       70.24       66.41      3.29 o 
  11   6   0        2.77        0.96      1.72 o 
  12   6   0        0.01        1.74      1.57 o 
  13   6   0        7.02        4.93      2.06 o 
  14   6   0        2.13        2.35      1.95 o 
   1   7   0       10.45       11.68      1.52 o 
   2   7   0      135.77      145.42      3.31 o 
   3   7   0        0.01        0.13      0.80 o 
   4   7   0        3.53        3.52      1.27 o 
   5   7   0      535.82      565.27      7.92 o 
   6   7   0       80.06       94.40      2.95 o 
   7   7   0      118.95      116.12      3.38 o 
   8   7   0        0.14        0.52      1.10 o 
   9   7   0        6.51        4.15      2.16 o 
  10   7   0       22.57       21.63      2.10 o 
  11   7   0        2.07        1.05      2.01 o 
  12   7   0       26.93       23.89      3.01 o 
  13   7   0        2.00        1.90      3.00 o 
   0   8   0      249.10      230.06      5.97 o 
   1   8   0        3.62        1.74      1.39 o 
   2   8   0        0.28       -0.45      1.03 o 
   3   8   0       15.80       16.52      2.01 o 
   4   8   0      158.48      166.20      3.87 o 
   5   8   0       32.99       32.83      2.32 o 
   6   8   0      530.83      537.71      8.54 o 
   7   8   0       12.43        8.92      1.83 o 
   8   8   0        0.00        0.55      1.25 o 
   9   8   0       19.70       14.20      5.57 o 
  10   8   0        0.05        0.43      1.28 o 
  11   8   0        4.95        4.40      6.31 o 
  12   8   0        0.68        3.42      5.08 o 
   1   9   0      150.51      158.78      4.54 o 
   2   9   0       46.37       50.82      3.05 o 
   3   9   0        7.36        6.10      1.59 o 
   4   9   0      121.66      130.33      3.87 o 
   5   9   0      238.65      241.89      5.30 o 
   6   9   0       86.89       90.79      3.81 o 
   7   9   0        3.39        1.59      1.72 o 
   8   9   0        1.98        3.07      1.70 o 
   9   9   0        0.97        2.60      5.49 o 
  10   9   0        0.05       -0.61      3.89 o 
  11   9   0        2.90        2.41      7.77 o 
   0  10   0        8.00        3.97      3.04 o 
   1  10   0       26.22       23.41      5.13 o 
   2  10   0       18.27       15.30      2.31 o 
   3  10   0        2.47        2.85      1.76 o 
   4  10   0        4.33        2.76      1.57 o 
   5  10   0        5.83        5.48      1.81 o 
   6  10   0       75.69       63.32      8.66 o 
   7  10   0       87.53       92.23      7.53 o 
   8  10   0        1.32       -0.35      2.72 o 
   9  10   0        5.29        3.31      4.29 o 
   1  11   0       33.47       35.69      4.28 o 
   2  11   0        0.43       -1.01      1.74 o 
   3  11   0       12.85        8.80      2.57 o 
   4  11   0       53.60       54.01      4.21 o 
   5  11   0        0.80        0.77      3.52 o 
   6  11   0        0.99       -0.12      2.54 o 
 -17   1   1       12.56       -0.17      1.66 o 
 -16   1   1        4.92        1.04      1.85 o 
 -15   1   1       63.01       72.58      4.06 o 
 -14   1   1       34.50       47.40      2.94 o 
 -13   1   1      131.13      147.14      4.09 o 
 -12   1   1       47.03       50.34      2.68 o 
 -11   1   1       38.97       42.77      2.43 o 
 -10   1   1      427.77      458.16      6.31 o 
  -9   1   1      270.62      262.97      4.03 o 
  -8   1   1       45.52       43.47      1.61 o 
  -7   1   1      328.14      320.84      4.37 o 
  -6   1   1       59.29       40.33      1.57 o 
  -5   1   1      187.92      189.90      2.63 o 
  -4   1   1     4379.94     4178.65     37.67 o 
  -3   1   1       60.16       44.82      0.90 o 
  -2   1   1      279.54      282.02      2.49 o 
  -1   1   1      303.58      270.96      5.67 o 
   1   1   1     1286.94      992.89     44.66 o 
   2   1   1      150.43      107.31      1.72 o 
   3   1   1      919.79      903.33      9.17 o 
   4   1   1       24.53       17.58      1.24 o 
   5   1   1        8.18        1.06      0.73 o 
   6   1   1      198.93      170.95      2.72 o 
   7   1   1      343.95      316.10      4.21 o 
   8   1   1       10.21        8.98      1.54 o 
   9   1   1      188.19      193.71      3.82 o 
  10   1   1      104.02      110.93      3.32 o 
  11   1   1      667.60      669.82      9.12 o 
  12   1   1        0.46        1.63      1.57 o 
  13   1   1        1.71        4.46      2.00 o 
  14   1   1        7.03        8.05      2.61 o 
  15   1   1        3.60        2.45      2.10 o 
  16   1   1       12.29        1.22      1.94 o 
 -17   2   1        6.68       -0.17      4.35 o 
 -16   2   1        0.04        1.95      1.98 o 
 -15   2   1       45.13       50.48      5.55 o 
 -14   2   1        2.03        3.77      2.00 o 
 -13   2   1       37.32       38.18      2.94 o 
 -12   2   1       56.23       63.17      2.73 o 
 -11   2   1        7.75       10.35      1.69 o 
 -10   2   1      137.01      132.59      4.38 o 
  -9   2   1      655.60      684.48      9.14 o 
  -8   2   1        1.85        0.78      0.50 o 
  -7   2   1      779.09      753.15      8.19 o 
  -6   2   1     1975.00     1940.19     31.34 o 
  -5   2   1      268.31      216.44      2.69 o 
  -4   2   1      309.84      288.66      3.14 o 
  -3   2   1      135.92      109.89      1.55 o 
  -2   2   1     3251.77     3434.42    134.42 o 
  -1   2   1     1436.48     1289.10     10.72 o 
   0   2   1    14448.55    15209.16    154.80 o 
   1   2   1     3519.03     3273.37     27.67 o 
   2   2   1      333.52      290.55      3.31 o 
   3   2   1      323.79      322.12      4.43 o 
   4   2   1     3023.89     2813.44     27.22 o 
   5   2   1      919.28      916.08      9.40 o 
   6   2   1     2047.26     2148.50     21.95 o 
   7   2   1       93.01       88.01      2.18 o 
   8   2   1     1039.21     1050.84     11.87 o 
   9   2   1        1.51        2.85      1.42 o 
  10   2   1      424.09      421.90      7.16 o 
  11   2   1      185.86      218.91      5.47 o 
  12   2   1       71.12       79.75      3.33 o 
  13   2   1       40.46       38.06      2.85 o 
  14   2   1      109.30      120.43      4.58 o 
  15   2   1        0.92        1.46      1.86 o 
  16   2   1       13.81        1.82      2.17 o 
 -16   3   1        1.26        0.16      1.66 o 
 -15   3   1       60.69       77.24      4.19 o 
 -14   3   1       79.68       85.77      7.39 o 
 -13   3   1       45.76       46.44      3.24 o 
 -12   3   1       33.89       30.81      3.61 o 
 -11   3   1       37.35       35.18      2.49 o 
 -10   3   1       34.66       38.48      2.26 o 
  -9   3   1      678.08      690.31      7.97 o 
  -8   3   1       17.87       12.28      1.14 o 
  -7   3   1      722.96      696.87      7.28 o 
  -6   3   1       25.52       30.26      1.12 o 
  -5   3   1      103.62      100.93      1.65 o 
  -4   3   1     1597.95     1574.61     15.13 o 
  -3   3   1      588.66      558.58      5.47 o 
  -2   3   1      709.56      701.91      7.23 o 
  -1   3   1     1168.60     1124.80     10.49 o 
   0   3   1      745.78      659.53      6.06 o 
   1   3   1     1053.26      968.11      8.56 o 
   2   3   1      243.64      231.36      3.04 o 
   3   3   1        8.83       15.21      1.23 o 
   4   3   1       99.54       87.62      4.46 o 
   5   3   1       15.73       13.82      1.40 o 
   6   3   1      372.11      327.95      4.50 o 
   7   3   1        0.15        0.33      0.80 o 
   8   3   1        4.79        6.60      1.33 o 
   9   3   1       80.67       88.68      3.14 o 
  10   3   1      101.36      101.19      3.27 o 
  11   3   1      311.47      322.96      6.27 o 
  12   3   1       12.25       12.22      2.19 o 
  13   3   1        7.39        7.64      2.27 o 
  14   3   1        0.82        2.27      1.89 o 
  15   3   1       18.70       13.59      4.12 o 
  16   3   1       27.18       15.08      6.48 o 
 -16   4   1       12.75        8.32      3.44 o 
 -15   4   1        8.87        3.66      2.35 o 
 -14   4   1       16.30       10.49      4.39 o 
 -13   4   1        2.62        0.80      1.31 o 
 -12   4   1        7.54        2.98      1.46 o 
 -11   4   1       41.79       40.60      2.61 o 
 -10   4   1       35.96       40.81      2.17 o 
  -9   4   1       52.31       54.25      2.08 o 
  -8   4   1       97.25       99.26      2.35 o 
  -7   4   1       27.21       28.71      1.44 o 
  -6   4   1        0.26        1.02      0.79 o 
  -5   4   1      274.32      274.69      3.66 o 
  -4   4   1       68.48       72.58      1.55 o 
  -3   4   1      233.46      229.15      4.01 o 
  -2   4   1      204.00      194.16      2.81 o 
  -1   4   1        8.98        5.98      0.89 o 
   0   4   1      146.12      173.10      2.72 o 
   1   4   1      807.55      779.81      8.24 o 
   2   4   1       12.10       11.59      1.17 o 
   3   4   1     1074.11     1098.36     11.71 o 
   4   4   1       29.17       21.00      1.50 o 
   5   4   1        9.05        8.90      1.27 o 
   6   4   1      119.69      110.98      3.12 o 
   7   4   1        0.66       -0.03      0.84 o 
   8   4   1       38.37       38.02      2.41 o 
   9   4   1       19.43       23.70      1.97 o 
  10   4   1       53.52       56.24      3.26 o 
  11   4   1        4.53        5.76      1.80 o 
  12   4   1       79.40       81.91      3.48 o 
  13   4   1       77.21       74.00      4.06 o 
  14   4   1        3.26        0.08      1.37 o 
  15   4   1       15.15       12.71      2.98 o 
  16   4   1        4.89        5.31      2.81 o 
 -15   5   1       24.05       25.23      8.83 o 
 -14   5   1       23.17       20.86      6.87 o 
 -13   5   1        7.76        4.36      1.91 o 
 -12   5   1       56.81       55.16      2.74 o 
 -11   5   1       18.00       20.94      1.76 o 
 -10   5   1       77.07       75.93      2.63 o 
  -9   5   1      169.04      186.68      3.92 o 
  -8   5   1       27.82       33.32      1.84 o 
  -7   5   1      289.80      278.98      4.85 o 
  -6   5   1       25.30       27.22      1.31 o 
  -5   5   1      121.15      111.83      2.04 o 
  -4   5   1      174.12      154.16      3.39 o 
  -3   5   1      170.00      174.10      2.93 o 
  -2   5   1      376.42      366.00      5.18 o 
  -1   5   1      639.76      608.39      7.07 o 
   0   5   1      525.33      515.93      6.18 o 
   1   5   1        0.97        2.09      1.07 o 
   2   5   1        0.25        0.11      0.76 o 
   3   5   1      313.17      266.99      5.19 o 
   4   5   1      579.19      607.51      8.38 o 
   5   5   1      468.98      455.75      6.33 o 
   6   5   1      294.64      294.32      5.34 o 
   7   5   1       82.75       83.44      3.69 o 
   8   5   1       76.28       83.68      3.32 o 
   9   5   1        0.05        0.22      0.91 o 
  10   5   1       39.52       50.68      4.14 o 
  11   5   1        0.26        1.35      1.30 o 
  12   5   1       67.08       73.61      5.22 o 
  13   5   1       11.08        4.22      2.10 o 
  14   5   1       33.38       24.61      7.85 o 
  15   5   1       23.73        8.95      4.09 o 
 -14   6   1       22.68       31.08     16.82 o 
 -13   6   1        6.93        4.12      2.31 o 
 -12   6   1       62.37       67.66      3.01 o 
 -11   6   1       16.37       14.11      2.89 o 
 -10   6   1        3.35        4.33      1.48 o 
  -9   6   1      225.62      225.89      5.08 o 
  -8   6   1       30.83       27.14      1.63 o 
  -7   6   1      247.14      250.72      5.97 o 
  -6   6   1      784.59      803.47     10.19 o 
  -5   6   1       42.25       39.65      2.28 o 
  -4   6   1       17.59       17.73      1.70 o 
  -3   6   1      103.19      101.92      2.39 o 
  -2   6   1      185.77      178.06      3.08 o 
  -1   6   1        0.27        1.17      0.90 o 
   0   6   1        0.24        0.10      0.76 o 
   1   6   1      654.65      647.88      7.40 o 
   2   6   1       28.11       29.24      1.73 o 
   3   6   1        9.15        6.60      1.43 o 
   4   6   1      432.79      459.51      7.23 o 
   5   6   1      310.65      304.43      6.14 o 
   6   6   1      666.62      654.75     10.08 o 
   7   6   1      193.95      194.45      4.46 o 
   8   6   1      609.14      611.50      9.80 o 
   9   6   1        2.81        4.31      1.77 o 
  10   6   1       73.35       85.97      3.46 o 
  11   6   1       40.13       39.09      3.39 o 
  12   6   1        0.00        0.23      1.42 o 
  13   6   1        7.19        9.58      2.47 o 
  14   6   1       11.90       12.55      2.92 o 
 -13   7   1        5.83        4.00      5.96 o 
 -12   7   1       12.37        7.30      4.49 o 
 -11   7   1        9.54        7.04      1.97 o 
 -10   7   1        6.93        4.45      1.73 o 
  -9   7   1       22.53       20.54      2.53 o 
  -8   7   1       21.91       19.90      1.47 o 
  -7   7   1       22.11       18.67      1.86 o 
  -6   7   1      153.29      150.23      4.30 o 
  -5   7   1      427.41      422.66      5.96 o 
  -4   7   1      309.65      307.93      4.58 o 
  -3   7   1       11.82       12.70      1.40 o 
  -2   7   1       32.74       35.17      1.76 o 
  -1   7   1        6.92        7.28      1.32 o 
   0   7   1       14.17       16.77      1.86 o 
   1   7   1        6.30        6.36      1.37 o 
   2   7   1        5.97        7.45      1.48 o 
   3   7   1      109.36      110.50      3.57 o 
   4   7   1        2.70        2.12      1.12 o 
   5   7   1       11.05       10.95      1.67 o 
   6   7   1        4.59        3.45      1.65 o 
   7   7   1        6.26        5.75      1.68 o 
   8   7   1        2.18        1.32      1.41 o 
   9   7   1       48.24       43.63      2.79 o 
  10   7   1       63.92       76.76      3.95 o 
  11   7   1       34.39       38.91      3.31 o 
  12   7   1        4.78        4.86      2.13 o 
  13   7   1        3.79        3.77      2.18 o 
 -12   8   1        0.36        1.00      4.26 o 
 -11   8   1       26.10       32.37      7.98 o 
 -10   8   1        6.76        5.60      4.01 o 
  -9   8   1        1.53        1.44      1.48 o 
  -8   8   1       46.42       47.27      2.79 o 
  -7   8   1       99.29      100.91      4.27 o 
  -6   8   1      220.17      225.59      6.33 o 
  -5   8   1      157.62      162.37      3.29 o 
  -4   8   1       17.51       14.03      1.65 o 
  -3   8   1       77.14       83.20      2.83 o 
  -2   8   1        7.13        7.71      1.65 o 
  -1   8   1       22.45       23.33      2.26 o 
   0   8   1        0.03        0.36      0.98 o 
   1   8   1        4.64        5.52      1.75 o 
   2   8   1      151.34      155.27      4.09 o 
   3   8   1       34.66       33.05      2.11 o 
   4   8   1        2.49        3.25      1.46 o 
   5   8   1        3.83        5.44      2.00 o 
   6   8   1      135.49      142.17      3.97 o 
   7   8   1      359.86      396.27      7.82 o 
   8   8   1       31.95       30.06      7.64 o 
   9   8   1        1.70        2.96      1.73 o 
  10   8   1       22.85       29.07      3.20 o 
  11   8   1        1.05        1.22      1.73 o 
  12   8   1        2.17        3.44      4.82 o 
 -11   9   1        0.07       -0.28      3.25 o 
 -10   9   1       17.35       14.50      4.89 o 
  -9   9   1        0.50        1.95      3.14 o 
  -8   9   1       11.74        7.33      3.75 o 
  -7   9   1        0.87        0.80      0.81 o 
  -6   9   1      293.23      312.41      8.01 o 
  -5   9   1       34.65       39.51      2.22 o 
  -4   9   1       58.76       59.27      2.29 o 
  -3   9   1       30.27       35.44      2.20 o 
  -2   9   1        5.92        3.11      1.39 o 
  -1   9   1       28.31       32.51      2.19 o 
   0   9   1       23.70       23.95      2.83 o 
   1   9   1       15.46       15.79      2.09 o 
   2   9   1      137.59      147.67      4.52 o 
   3   9   1        0.32       -0.70      1.52 o 
   4   9   1        1.05        3.67      1.84 o 
   5   9   1       45.03       59.48      3.48 o 
   6   9   1        1.90        2.92      1.68 o 
   7   9   1        0.00        0.50      1.34 o 
   8   9   1        4.35        4.04      2.28 o 
   9   9   1       54.59       59.21      3.40 o 
  10   9   1       10.47       13.73      5.77 o 
  11   9   1        1.25        1.69      4.52 o 
  -9  10   1       10.78        8.62      5.22 o 
  -8  10   1        0.70       -0.34      2.93 o 
  -7  10   1        5.19        5.32      4.02 o 
  -6  10   1        0.41       -0.33      3.26 o 
  -5  10   1        0.16        2.61      3.28 o 
  -4  10   1        4.36        2.94      1.55 o 
  -3  10   1        1.86        1.20      1.37 o 
  -2  10   1       12.28        7.66      2.98 o 
  -1  10   1       30.07       27.80      3.34 o 
   0  10   1      100.84      101.98      3.61 o 
   1  10   1       10.19        6.80      2.18 o 
   2  10   1        4.68        4.24      1.88 o 
   3  10   1        8.28       10.03      2.18 o 
   4  10   1        8.88        9.79      2.19 o 
   5  10   1       94.50       94.07      4.29 o 
   6  10   1       31.01       21.08      7.09 o 
   7  10   1       15.85       10.29      3.64 o 
   8  10   1        0.54        1.01      3.45 o 
   9  10   1        0.58       -1.16      4.04 o 
  -6  11   1        0.34       -3.75      3.82 o 
  -5  11   1        0.20        2.48      4.54 o 
  -4  11   1        5.39        4.44      4.04 o 
  -3  11   1       10.95        5.21      4.43 o 
  -2  11   1        1.85        0.43      1.52 o 
  -1  11   1        0.84        0.33      1.50 o 
   0  11   1        7.53        1.68      1.63 o 
   1  11   1        6.05        2.20      1.86 o 
   2  11   1        1.80        1.21      2.00 o 
   3  11   1       12.66       13.78      2.47 o 
   4  11   1       17.24       12.55      3.02 o 
   5  11   1        3.90        2.54      2.15 o 
   6  11   1        0.54        3.35      4.27 o 
 -17   0   2       15.04        0.00      2.19 o 
 -16   0   2       32.53       32.38     19.94 o 
 -15   0   2       12.62       10.72      4.79 o 
 -14   0   2        0.02       -1.19      2.11 o 
 -13   0   2      107.24      124.17      5.98 o 
 -12   0   2       84.98       83.21      4.45 o 
 -11   0   2      135.50      139.23      4.78 o 
 -10   0   2     1009.48     1012.60     16.14 o 
  -9   0   2       81.13       94.67      3.65 o 
  -8   0   2     1171.63     1135.37     16.14 o 
  -7   0   2      969.82      976.30     13.87 o 
  -6   0   2        2.75        0.39      0.76 o 
  -5   0   2      231.09      220.31      5.31 o 
  -4   0   2     1759.07      531.17    177.71 o 
  -3   0   2      153.21      133.75      4.72 o 
  -2   0   2     1470.29     1247.55     32.05 o 
  -1   0   2      403.30      408.15      5.79 o 
   0   0   2     3103.40     2920.04     40.04 o 
   1   0   2      136.22      150.57      3.02 o 
   2   0   2    10520.92    11872.21    224.98 o 
   3   0   2     1460.20     1227.91     18.17 o 
   4   0   2     2378.99     2088.26     30.70 o 
   5   0   2      559.13      501.52      8.38 o 
   6   0   2     1029.79     1276.40     20.09 o 
   7   0   2      349.29      349.84      7.15 o 
   8   0   2       31.00       31.46      3.14 o 
   9   0   2     1066.65     1066.21     19.52 o 
  10   0   2        0.25        0.77      1.59 o 
  11   0   2       25.87       38.61      3.77 o 
  12   0   2      302.20      285.30      8.41 o 
  13   0   2       16.97       19.60      3.50 o 
  14   0   2       83.44       89.82      6.05 o 
  15   0   2       22.52        7.60      6.66 o 
  16   0   2        0.58       -1.15      2.95 o 
 -17   1   2        0.38        0.33      2.10 o 
 -16   1   2       15.03        8.40      3.09 o 
 -15   1   2        5.10        1.99      1.98 o 
 -14   1   2        0.46        1.78      1.66 o 
 -13   1   2      301.06      332.23      6.66 o 
 -12   1   2      438.12      465.91      7.11 o 
 -11   1   2      951.69     1019.80     12.12 o 
 -10   1   2        0.77        1.67      1.15 o 
  -9   1   2     1102.30     1004.52     34.25 o 
  -8   1   2      123.10      125.80      2.78 o 
  -7   1   2       44.43       42.60      1.56 o 
  -6   1   2     1817.75     1869.54     19.05 o 
  -5   1   2      228.22      228.26      3.23 o 
  -4   1   2      270.19      234.53      3.01 o 
  -3   1   2     2301.21     2183.69     19.78 o 
  -2   1   2     1407.85     1233.40     10.42 o 
  -1   1   2     7799.68     8384.85    190.06 o 
   0   1   2      628.64      609.62      5.77 o 
   1   1   2    27211.70    29162.65    410.26 o 
   2   1   2     7076.72     7121.52     79.80 o 
   3   1   2      936.20      870.73      9.00 o 
   4   1   2     7933.06     8059.38    121.29 o 
   5   1   2      112.92      106.45      2.31 o 
   6   1   2       86.18       69.95      2.48 o 
   7   1   2      576.82      497.68      7.12 o 
   8   1   2       45.41       56.25      4.52 o 
   9   1   2       42.75       49.35      2.27 o 
  10   1   2        5.42        6.84      1.75 o 
  11   1   2       24.09       33.81      3.00 o 
  12   1   2       90.80      101.93      3.56 o 
  13   1   2       10.93       11.30      2.23 o 
  14   1   2        7.88        6.17      2.29 o 
  15   1   2        0.02       -0.36      1.94 o 
  16   1   2       33.36       25.29      7.98 o 
 -16   2   2       10.65       10.76      2.54 o 
 -15   2   2        6.28        7.47      2.24 o 
 -14   2   2       10.75       12.34      2.38 o 
 -13   2   2       24.66       25.42      2.55 o 
 -12   2   2        8.88        7.93      1.67 o 
 -11   2   2        6.95        9.93      2.64 o 
 -10   2   2        3.07        1.03      0.93 o 
  -9   2   2      183.05      182.60      3.59 o 
  -8   2   2       23.20       23.26      1.18 o 
  -7   2   2        9.55        9.35      0.92 o 
  -6   2   2       69.48       89.38      1.66 o 
  -5   2   2      447.53      433.36      4.19 o 
  -4   2   2     1151.34     1155.97     10.71 o 
  -3   2   2     1912.34     1921.22     46.37 o 
  -2   2   2      268.92      224.91      5.77 o 
  -1   2   2     5647.87     5892.35    164.10 o 
   0   2   2       48.36       48.93      1.65 o 
   1   2   2     2997.71     2597.66     26.78 o 
   2   2   2     1114.59     1012.35     11.24 o 
   3   2   2       40.21       49.67      1.60 o 
   4   2   2       32.80       36.02      1.40 o 
   5   2   2      594.50      635.92      7.05 o 
   6   2   2      195.61      207.59      3.60 o 
   7   2   2      159.13      132.34      2.88 o 
   8   2   2       40.92       47.01      2.39 o 
   9   2   2       88.36      102.17      3.10 o 
  10   2   2        0.60        1.34      1.43 o 
  11   2   2        2.60        4.53      1.98 o 
  12   2   2        2.30        2.65      1.89 o 
  13   2   2        8.24       10.93      2.29 o 
  14   2   2        3.30        1.94      2.20 o 
  15   2   2        0.79        1.25      1.92 o 
  16   2   2        1.76        2.07      2.47 o 
 -16   3   2        0.71        0.34      1.31 o 
 -15   3   2       96.80      125.22      6.78 o 
 -14   3   2       28.45       19.00      3.00 o 
 -13   3   2       26.80       34.40      2.69 o 
 -12   3   2      284.65      308.41      5.75 o 
 -11   3   2       17.13       14.50      1.60 o 
 -10   3   2      225.72      245.41      4.11 o 
  -9   3   2      436.56      427.15      5.48 o 
  -8   3   2        0.14        0.95      0.72 o 
  -7   3   2       42.77       47.18      1.91 o 
  -6   3   2       19.88       36.71      1.71 o 
  -5   3   2     3222.99     3403.80     30.43 o 
  -4   3   2      811.88      842.12      7.65 o 
  -3   3   2      997.62      967.99     14.23 o 
  -2   3   2      159.35      145.48      2.33 o 
  -1   3   2        0.35        0.37      0.56 o 
   0   3   2       11.49       10.64      0.90 o 
   1   3   2      548.56      503.09      5.46 o 
   2   3   2      590.34      562.65      5.88 o 
   3   3   2        4.09        2.45      0.85 o 
   4   3   2      752.87      696.35      7.50 o 
   5   3   2      192.73      198.62      3.17 o 
   6   3   2       24.42       27.14      1.76 o 
   7   3   2      536.58      528.36      6.80 o 
   8   3   2       12.64        9.04      1.63 o 
   9   3   2       44.26       40.84      2.39 o 
  10   3   2      529.28      600.57      9.24 o 
  11   3   2        6.45       11.46      2.20 o 
  12   3   2       15.55       12.43      2.32 o 
  13   3   2        5.13        5.70      2.71 o 
  14   3   2        6.45        9.42      2.42 o 
  15   3   2        5.08        2.91      2.17 o 
  16   3   2        0.84        1.65      2.38 o 
 -16   4   2       28.08       20.22      7.10 o 
 -15   4   2        0.71        1.18      1.79 o 
 -14   4   2       17.26       18.89      4.18 o 
 -13   4   2       42.27       48.05      5.96 o 
 -12   4   2        5.44        3.03      1.34 o 
 -11   4   2        0.23        0.49      0.91 o 
 -10   4   2       45.19       41.32      1.97 o 
  -9   4   2       45.48       37.88      1.47 o 
  -8   4   2       17.69       17.12      1.02 o 
  -7   4   2      228.49      247.57      3.02 o 
  -6   4   2       34.72       33.69      0.74 o 
  -5   4   2       11.61       16.08      0.84 o 
  -4   4   2     1202.40     1149.25      9.20 o 
  -3   4   2        0.60        0.26      0.26 o 
  -2   4   2       20.48       25.01      1.06 o 
  -1   4   2     1282.26     1211.81     11.48 o 
   0   4   2      182.50      173.57      2.49 o 
   1   4   2       82.84       77.32      1.72 o 
   2   4   2     3058.71     2934.07     29.93 o 
   3   4   2       17.44       12.64      1.26 o 
   4   4   2      285.04      325.55      4.60 o 
   5   4   2      150.16      126.91      2.78 o 
   6   4   2      336.92      369.97      5.41 o 
   7   4   2       12.80       12.11      1.59 o 
   8   4   2      782.83      768.73     10.23 o 
   9   4   2      298.85      329.62      5.83 o 
  10   4   2      321.60      365.10      6.81 o 
  11   4   2        6.62        9.67      2.27 o 
  12   4   2       24.92       30.50      3.31 o 
  13   4   2        1.70        0.93      1.78 o 
  14   4   2       29.88       32.93      5.40 o 
  15   4   2       38.54       44.66     10.60 o 
 -15   5   2       10.72        4.80      4.62 o 
 -14   5   2        0.60       -0.33      2.24 o 
 -13   5   2       60.51       58.41      3.84 o 
 -12   5   2       32.36       22.04      4.43 o 
 -11   5   2      148.40      138.73      3.74 o 
 -10   5   2       23.26       20.01      1.50 o 
  -9   5   2      406.59      409.27      5.35 o 
  -8   5   2       17.06       17.20      1.22 o 
  -7   5   2        1.19        1.15      0.46 o 
  -6   5   2        1.97        1.58      0.61 o 
  -5   5   2      406.76      421.87      4.73 o 
  -4   5   2      107.72      115.00      1.92 o 
  -3   5   2      664.38      699.35      6.96 o 
  -2   5   2       16.89       21.16      1.40 o 
  -1   5   2        6.46        8.96      1.05 o 
   0   5   2       66.01       76.61      1.86 o 
   1   5   2      841.02      905.23     10.35 o 
   2   5   2      582.27      650.58      7.58 o 
   3   5   2      242.24      274.50      4.35 o 
   4   5   2      224.85      208.12      3.81 o 
   5   5   2       80.08       72.33      2.38 o 
   6   5   2       83.79       84.11      2.67 o 
   7   5   2       21.80       26.05      2.21 o 
   8   5   2       16.63       18.32      2.08 o 
   9   5   2      312.21      305.95      6.40 o 
  10   5   2       33.88       41.52      3.17 o 
  11   5   2       14.34       10.95      2.46 o 
  12   5   2        2.91        2.59      2.18 o 
  13   5   2        0.81        2.94      2.49 o 
  14   5   2       12.30        9.10      3.59 o 
  15   5   2        3.74        2.83      2.25 o 
 -14   6   2        0.00       -3.79      5.18 o 
 -13   6   2       42.05       27.37     20.01 o 
 -12   6   2        2.03        1.03      2.14 o 
 -11   6   2      108.16      105.31      3.96 o 
 -10   6   2        0.34        0.52      0.74 o 
  -9   6   2        0.43        0.14      0.80 o 
  -8   6   2        1.18        0.93      0.57 o 
  -7   6   2       10.58        8.30      1.15 o 
  -6   6   2      279.19      262.64      6.22 o 
  -5   6   2       78.25       76.34      1.33 o 
  -4   6   2      249.38      258.75      3.25 o 
  -3   6   2       41.78       44.40      1.17 o 
  -2   6   2       14.19       14.65      1.11 o 
  -1   6   2       11.09       11.80      1.10 o 
   0   6   2       38.44       38.73      1.66 o 
   1   6   2       55.78       54.26      2.04 o 
   2   6   2        6.69       11.40      1.52 o 
   3   6   2        0.38        1.33      1.08 o 
   4   6   2        0.31       -0.08      1.26 o 
   5   6   2        1.44        1.37      1.20 o 
   6   6   2      106.91      113.20      3.83 o 
   7   6   2       19.27       21.87      2.23 o 
   8   6   2        0.02        2.02      1.65 o 
   9   6   2        0.99       -0.01      1.26 o 
  10   6   2       14.18       10.57      2.09 o 
  11   6   2       32.50       29.35      4.40 o 
  12   6   2        8.55        9.93      2.40 o 
  13   6   2        3.99        2.19      2.05 o 
  14   6   2        0.00        0.90      2.02 o 
 -13   7   2        0.08       -1.91      4.84 o 
 -12   7   2       21.07       19.29      6.72 o 
 -11   7   2        7.05        9.88      4.82 o 
 -10   7   2        1.49        0.89      1.74 o 
  -9   7   2       24.12       24.36      1.90 o 
  -8   7   2      129.56      112.13      7.09 o 
  -7   7   2        6.36        5.73      1.28 o 
  -6   7   2        0.84        0.26      0.42 o 
  -5   7   2      520.47      532.07      6.02 o 
  -4   7   2       21.32       22.63      1.16 o 
  -3   7   2      207.33      202.09      3.13 o 
  -2   7   2      519.34      544.99      7.15 o 
  -1   7   2       20.45       18.34      1.70 o 
   0   7   2      437.58      470.65      6.64 o 
   1   7   2        9.67        6.39      1.36 o 
   2   7   2        5.93        9.23      1.58 o 
   3   7   2       17.84       24.80      2.52 o 
   4   7   2       64.29       63.43      3.08 o 
   5   7   2       73.96       81.51      3.59 o 
   6   7   2       57.54       58.96      2.98 o 
   7   7   2      102.52      111.05      4.35 o 
   8   7   2       10.46        5.73      2.38 o 
   9   7   2        9.60        5.62      3.56 o 
  10   7   2       14.81       13.15      4.79 o 
  11   7   2        1.47       -0.11      1.35 o 
  12   7   2        1.41        1.84      1.93 o 
  13   7   2        4.06        2.08      2.50 o 
 -12   8   2        3.30        1.19      4.74 o 
 -11   8   2       36.79       33.14      9.53 o 
 -10   8   2        0.11        1.44      3.34 o 
  -9   8   2        0.06        1.27      2.85 o 
  -8   8   2       75.15       74.44      6.58 o 
  -7   8   2       56.52       54.81      5.71 o 
  -6   8   2        6.36        5.46      1.07 o 
  -5   8   2       31.14       29.18      1.54 o 
  -4   8   2      319.18      340.99      4.63 o 
  -3   8   2       55.16       55.67      1.98 o 
  -2   8   2        0.51        0.54      0.95 o 
  -1   8   2      273.13      264.20      4.99 o 
   0   8   2      222.29      200.13      4.22 o 
   1   8   2       23.00       18.77      2.36 o 
   2   8   2        6.10        5.06      1.44 o 
   3   8   2       21.09       21.28      2.29 o 
   4   8   2        0.00        0.84      1.41 o 
   5   8   2        3.76        4.73      2.35 o 
   6   8   2      176.63      196.70      6.48 o 
   7   8   2       53.53       65.08      4.80 o 
   8   8   2        1.00        2.50      1.84 o 
   9   8   2       50.11       61.24      4.86 o 
  10   8   2        3.78        4.65      3.01 o 
  11   8   2       13.51        6.89      2.97 o 
  12   8   2        0.49        0.36      1.98 o 
 -11   9   2        0.38       -0.35      2.89 o 
 -10   9   2       17.56       23.20      6.69 o 
  -9   9   2        0.22        0.92      3.32 o 
  -8   9   2       11.34        6.93      4.90 o 
  -7   9   2        0.34       -0.98      3.17 o 
  -6   9   2       65.15       77.41      7.21 o 
  -5   9   2      231.68      223.04      6.03 o 
  -4   9   2       25.04       24.53      1.81 o 
  -3   9   2       26.84       27.01      2.08 o 
  -2   9   2        2.71        3.08      1.28 o 
  -1   9   2        5.05        3.67      1.32 o 
   0   9   2        0.01       -0.20      1.26 o 
   1   9   2       54.74       49.37      2.78 o 
   2   9   2       48.63       45.49      2.93 o 
   3   9   2       38.11       34.77      3.58 o 
   4   9   2       10.18        9.14      2.06 o 
   5   9   2        0.61        4.40      2.56 o 
   6   9   2       43.82       43.86      3.34 o 
   7   9   2      116.11      112.23      5.92 o 
   8   9   2       14.38        3.86      3.07 o 
   9   9   2        0.74        1.17      1.81 o 
  10   9   2       18.80       14.36      6.53 o 
  -9  10   2        0.15        1.86      4.09 o 
  -8  10   2        0.15        3.71      4.51 o 
  -7  10   2       27.00       14.46     11.34 o 
  -6  10   2        0.02       -0.53      3.01 o 
  -5  10   2       29.43       23.86     10.70 o 
  -4  10   2       41.20       25.95     12.23 o 
  -3  10   2       52.33       50.32      2.88 o 
  -2  10   2        5.34        2.51      1.59 o 
  -1  10   2       21.15       14.96      3.66 o 
   0  10   2      190.17      191.98      4.65 o 
   1  10   2       42.54       46.53      2.80 o 
   2  10   2        0.63        1.48      1.72 o 
   3  10   2        7.58        9.29      2.41 o 
   4  10   2       16.82       13.47      3.54 o 
   5  10   2      103.85      112.41      7.32 o 
   6  10   2        2.55        1.98      2.27 o 
   7  10   2        2.76        2.76      2.37 o 
   8  10   2        2.18        0.01      1.75 o 
  -6  11   2       49.65       51.19     17.67 o 
  -5  11   2        2.82        0.87      4.08 o 
  -4  11   2        2.72        0.08      2.45 o 
  -3  11   2        0.00        0.42      2.65 o 
  -2  11   2        1.68        2.32      3.48 o 
  -1  11   2        1.10       -0.29      1.39 o 
   0  11   2        0.61        0.08      1.24 o 
   1  11   2       38.27       42.49      3.42 o 
   2  11   2        0.15       -0.45      1.72 o 
   3  11   2       10.01       13.09      2.78 o 
   4  11   2        1.20        0.04      1.94 o 
   5  11   2        0.00        0.89      2.40 o 
 -17   1   3       12.17       11.52      4.57 o 
 -16   1   3        8.35        4.15      2.81 o 
 -15   1   3        8.34        5.88      2.33 o 
 -14   1   3       40.42       49.46      3.77 o 
 -13   1   3        0.63        0.62      1.60 o 
 -12   1   3        7.35        9.96      2.33 o 
 -11   1   3      286.46      281.08     11.63 o 
 -10   1   3        0.24       -1.10      1.10 o 
  -9   1   3       61.50       62.46      2.95 o 
  -8   1   3      214.55      200.40      4.33 o 
  -7   1   3       30.22       29.35      1.82 o 
  -6   1   3      411.07      444.92      7.14 o 
  -5   1   3     3017.24     3069.32     31.03 o 
  -4   1   3      415.57      432.59      4.08 o 
  -3   1   3       40.49       37.00      1.39 o 
  -2   1   3       52.71       43.63      1.39 o 
  -1   1   3     3251.36     3063.90     31.77 o 
   0   1   3     6589.29     6476.92    138.87 o 
   1   1   3     6832.63     6556.72    125.05 o 
   2   1   3      215.54      193.04      2.93 o 
   3   1   3       96.99       95.30      2.30 o 
   4   1   3       13.74       12.80      1.39 o 
   5   1   3     2142.15     2083.26     23.07 o 
   6   1   3      452.42      479.79      6.70 o 
   7   1   3      259.01      265.47      4.78 o 
   8   1   3      302.54      284.79      5.04 o 
   9   1   3       97.04      100.54      3.31 o 
  10   1   3       24.11       32.56      2.59 o 
  11   1   3       52.61       61.15      3.13 o 
  12   1   3       14.95       22.45      3.09 o 
  13   1   3       46.04       53.59      4.52 o 
  14   1   3        1.93        4.77      2.41 o 
  15   1   3        8.88        2.67      2.21 o 
  16   1   3       13.13        6.37      3.39 o 
 -16   2   3        8.05        5.83      2.54 o 
 -15   2   3       32.35       32.92     12.40 o 
 -14   2   3       56.81       59.35      5.50 o 
 -13   2   3      115.55      141.14      5.96 o 
 -12   2   3       53.44       63.08      4.75 o 
 -11   2   3      525.18      494.18     31.08 o 
 -10   2   3      125.20      138.65      3.57 o 
  -9   2   3      271.22      262.68      4.54 o 
  -8   2   3      294.50      287.49      4.16 o 
  -7   2   3      396.50      410.30      5.30 o 
  -6   2   3      599.62      556.90      6.07 o 
  -5   2   3     1120.66     1133.57     10.11 o 
  -4   2   3        6.01        3.32      0.43 o 
  -3   2   3     2675.32     2684.66     84.59 o 
  -2   2   3      322.20      319.96      3.35 o 
  -1   2   3     1879.77     1865.07     18.79 o 
   0   2   3     5561.88     5399.49    146.15 o 
   1   2   3      334.51      300.49      3.82 o 
   2   2   3     2763.10     2695.00     29.34 o 
   3   2   3      961.24      826.03      9.16 o 
   4   2   3       81.72       85.99      2.23 o 
   5   2   3        0.60        1.40      1.02 o 
   6   2   3        1.63        0.07      0.81 o 
   7   2   3      113.28      107.93      2.98 o 
   8   2   3      273.54      272.13      4.87 o 
   9   2   3       52.58       54.49      2.75 o 
  10   2   3      100.09       98.28      3.44 o 
  11   2   3       73.63       74.59      3.67 o 
  12   2   3      310.03      319.18      7.53 o 
  13   2   3        0.01        0.69      1.81 o 
  14   2   3        0.34        0.52      1.72 o 
  15   2   3       26.79       27.43      8.76 o 
  16   2   3        0.09        0.36      2.18 o 
 -16   3   3        1.80        2.11      2.12 o 
 -15   3   3       25.66       16.19      4.84 o 
 -14   3   3        2.95        2.25      1.78 o 
 -13   3   3       10.79        7.88      2.08 o 
 -12   3   3       75.17       63.80      3.91 o 
 -11   3   3      447.34      430.96      7.12 o 
 -10   3   3       45.85       56.33      2.14 o 
  -9   3   3      224.54      220.76      3.75 o 
  -8   3   3      242.08      216.94      3.92 o 
  -7   3   3       10.98        8.35      0.71 o 
  -6   3   3      241.05      242.48      4.08 o 
  -5   3   3     1690.39     1821.83     18.90 o 
  -4   3   3       26.62       32.38      2.92 o 
  -3   3   3        0.07        1.19      1.87 o 
  -2   3   3     1288.91     1252.24     22.18 o 
  -1   3   3      543.49      526.95      5.00 o 
   0   3   3     1535.79     1570.35     14.56 o 
   1   3   3     3193.96     3107.50     30.52 o 
   2   3   3      240.88      243.41      3.36 o 
   3   3   3      157.94      184.22      3.01 o 
   4   3   3      164.88      134.58      2.75 o 
   5   3   3      711.17      743.08      9.15 o 
   6   3   3      100.20       98.06      2.67 o 
   7   3   3       60.12       60.18      2.33 o 
   8   3   3        0.31        3.50      1.43 o 
   9   3   3      302.64      314.47      5.66 o 
  10   3   3       66.97       68.21      3.71 o 
  11   3   3      192.80      215.71      5.66 o 
  12   3   3        7.33        7.08      2.36 o 
  13   3   3      100.63      114.34      4.73 o 
  14   3   3       15.45        9.84      2.76 o 
  15   3   3       37.61       33.92      7.71 o 
 -16   4   3        0.52        1.14      3.70 o 
 -15   4   3        3.74        2.83      2.99 o 
 -14   4   3        1.27        1.64      1.56 o 
 -13   4   3       22.36        9.44      5.23 o 
 -12   4   3       33.88       34.16      2.16 o 
 -11   4   3        4.49        5.00      1.23 o 
 -10   4   3        4.28        4.54      1.31 o 
  -9   4   3       96.57      101.84      2.47 o 
  -8   4   3        3.03        1.36      0.86 o 
  -7   4   3       48.78       52.61      2.96 o 
  -6   4   3       53.80       56.96      2.03 o 
  -5   4   3      285.66      298.70      6.21 o 
  -4   4   3      380.89      401.05     10.19 o 
  -3   4   3       98.63       94.01      4.80 o 
  -2   4   3      166.71      192.94      3.15 o 
  -1   4   3      886.05      978.29      8.99 o 
   0   4   3      147.51      168.27      2.39 o 
   1   4   3       96.74       97.16      2.09 o 
   2   4   3      542.51      524.43      6.96 o 
   3   4   3       33.71       51.52      1.90 o 
   4   4   3      182.14      202.44      3.74 o 
   5   4   3       12.06        7.80      1.47 o 
   6   4   3      492.77      488.96      6.71 o 
   7   4   3       35.82       30.40      2.27 o 
   8   4   3       10.67        9.44      1.84 o 
   9   4   3        3.30        6.60      2.63 o 
  10   4   3        0.47        0.26      1.56 o 
  11   4   3       12.72       14.43      2.69 o 
  12   4   3       38.09       33.10      4.79 o 
  13   4   3       24.44       21.61      3.17 o 
  14   4   3        3.40        2.46      2.31 o 
  15   4   3        0.00       -0.24      1.97 o 
 -15   5   3        3.05        0.72      4.05 o 
 -14   5   3       12.03        6.46      5.28 o 
 -13   5   3       16.69        7.59      5.36 o 
 -12   5   3        1.90        1.66      1.52 o 
 -11   5   3        5.58        7.81      1.62 o 
 -10   5   3       99.80       92.51      2.25 o 
  -9   5   3        1.03       -0.44      1.45 o 
  -8   5   3      261.71      251.69      6.48 o 
  -7   5   3       19.79       23.60      3.21 o 
  -6   5   3      346.72      380.34      8.83 o 
  -5   5   3     1423.69     1435.17     24.92 o 
  -4   5   3      159.22      161.19      8.02 o 
  -3   5   3        1.15        0.33      0.40 o 
  -2   5   3      730.68      712.42     19.41 o 
  -1   5   3      169.52      154.67      3.03 o 
   0   5   3       98.72      103.25      2.97 o 
   1   5   3        0.17        2.41      0.94 o 
   2   5   3      935.29     1003.72     11.42 o 
   3   5   3        0.42        1.27      1.29 o 
   4   5   3        0.63        1.60      1.12 o 
   5   5   3      532.79      532.23      7.57 o 
   6   5   3       91.82       90.77      3.02 o 
   7   5   3      395.64      394.49      7.27 o 
   8   5   3       17.15       18.37      2.49 o 
   9   5   3      163.26      174.06      4.51 o 
  10   5   3      159.87      181.04      5.08 o 
  11   5   3        7.49        7.55      2.40 o 
  12   5   3       12.13       12.04      2.80 o 
  13   5   3        9.76        8.49      2.73 o 
  14   5   3        3.24        0.04      2.02 o 
 -14   6   3        0.00       -1.59      5.19 o 
 -13   6   3       50.96       61.77     38.07 o 
 -12   6   3        7.88        6.69      4.62 o 
 -11   6   3       18.29       16.28      3.45 o 
 -10   6   3       80.03       81.36      5.81 o 
  -9   6   3        3.25        1.63      1.43 o 
  -8   6   3       22.31       23.22      4.01 o 
  -7   6   3       14.01       14.49      3.29 o 
  -6   6   3        6.50       11.26      3.26 o 
  -5   6   3      207.68      211.26      8.07 o 
  -4   6   3       62.45       66.90      4.55 o 
  -3   6   3      186.37      177.43      2.55 o 
  -2   6   3       37.63       37.27      1.31 o 
  -1   6   3      185.96      200.00      3.50 o 
   0   6   3      260.57      274.05      4.97 o 
   1   6   3       17.99       17.69      1.68 o 
   2   6   3       12.72       17.96      1.81 o 
   3   6   3       75.04       85.35      2.69 o 
   4   6   3      116.28      103.34      3.59 o 
   5   6   3      108.49      112.90      3.52 o 
   6   6   3      650.04      701.39     10.46 o 
   7   6   3       96.63       96.33      3.44 o 
   8   6   3      251.59      253.75      6.17 o 
   9   6   3       17.51       20.89      2.44 o 
  10   6   3        0.42       -1.37      1.74 o 
  11   6   3        0.03        0.01      1.80 o 
  12   6   3       16.44       16.06      3.36 o 
  13   6   3        5.27        5.23      2.85 o 
  14   6   3        0.42        2.02      2.51 o 
 -13   7   3        0.92       -2.27      3.81 o 
 -12   7   3        6.15        7.68      4.23 o 
 -11   7   3        2.45        1.66      3.27 o 
 -10   7   3        1.24        1.43      3.37 o 
  -9   7   3        0.00        0.95      2.62 o 
  -8   7   3       21.32       22.46      4.15 o 
  -7   7   3        0.48        0.24      2.52 o 
  -6   7   3      305.72      315.59     10.04 o 
  -5   7   3     1765.20     1813.14     33.51 o 
  -4   7   3      465.10      450.90     10.79 o 
  -3   7   3        0.76        0.73      0.66 o 
  -2   7   3       18.25       18.43      1.60 o 
  -1   7   3       32.67       28.94      3.59 o 
   0   7   3       16.13       16.61      2.12 o 
   1   7   3      177.96      170.95      4.63 o 
   2   7   3       24.16       30.80      2.32 o 
   3   7   3      212.88      214.76      4.90 o 
   4   7   3      204.05      212.10      4.99 o 
   5   7   3      117.49      110.66      3.86 o 
   6   7   3       21.15       20.99      2.48 o 
   7   7   3      109.72      109.14      3.83 o 
   8   7   3       74.77       76.05      3.92 o 
   9   7   3       74.62       72.91      3.81 o 
  10   7   3       55.82       69.59      4.66 o 
  11   7   3       79.47      101.35      4.49 o 
  12   7   3       19.08       21.27      5.15 o 
  13   7   3        5.62        4.80      2.83 o 
 -12   8   3       19.58       15.32      5.17 o 
 -11   8   3       14.12        8.68      4.52 o 
 -10   8   3       14.15       11.67      4.87 o 
  -9   8   3       24.64       22.59      9.36 o 
  -8   8   3        4.49        4.56      4.42 o 
  -7   8   3       11.23       11.16      4.28 o 
  -6   8   3      108.53      116.85      7.07 o 
  -5   8   3        0.63        1.28      3.26 o 
  -4   8   3       18.11       17.74      1.89 o 
  -3   8   3       40.41       42.08      2.42 o 
  -2   8   3      269.22      271.40      7.27 o 
  -1   8   3       34.91       37.04      2.25 o 
   0   8   3       27.31       29.70      2.42 o 
   1   8   3       63.01       68.48      3.67 o 
   2   8   3       53.12       46.49      3.13 o 
   3   8   3        8.07       12.31      1.99 o 
   4   8   3        0.81        1.71      1.82 o 
   5   8   3        4.11        1.75      2.00 o 
   6   8   3        4.28        6.95      2.33 o 
   7   8   3        0.22        0.20      1.43 o 
   8   8   3       25.63       28.01      3.53 o 
   9   8   3       28.28       16.09      8.08 o 
  10   8   3        5.32        4.00      2.24 o 
  11   8   3       26.97       19.12      6.39 o 
 -10   9   3        0.24       -1.61      3.92 o 
  -9   9   3        0.03        1.24      3.75 o 
  -8   9   3       30.53       22.69      9.48 o 
  -7   9   3        4.47        3.16      3.81 o 
  -6   9   3        9.00        7.09      5.29 o 
  -5   9   3        4.96        7.00      4.04 o 
  -4   9   3      189.23      192.43      6.20 o 
  -3   9   3       19.72       18.45      1.67 o 
  -2   9   3       24.00       24.19      2.04 o 
  -1   9   3       27.10       34.38      3.46 o 
   0   9   3        0.24        0.03      1.42 o 
   1   9   3       55.25       56.59      3.52 o 
   2   9   3        0.52        0.56      1.50 o 
   3   9   3       37.95       37.18      2.99 o 
   4   9   3       19.33       16.82      2.73 o 
   5   9   3        3.34        5.60      2.29 o 
   6   9   3       32.52       34.04      6.56 o 
   7   9   3       15.90       10.14      5.12 o 
   8   9   3       12.04       -0.67      2.96 o 
   9   9   3        3.28       -0.18      2.00 o 
  10   9   3       11.46        5.75      2.61 o 
  -8  10   3        1.34        2.86      4.27 o 
  -7  10   3        3.87        0.89      4.07 o 
  -6  10   3        7.11        9.72      4.71 o 
  -5  10   3       43.20       24.59     17.42 o 
  -4  10   3       51.89       64.44      6.40 o 
  -3  10   3        3.34        4.99      3.68 o 
  -2  10   3        0.01       -0.47      1.23 o 
  -1  10   3        1.25       -0.75      1.06 o 
   0  10   3       11.52        9.93      2.68 o 
   1  10   3        0.00       -0.03      1.40 o 
   2  10   3        3.29        2.78      1.96 o 
   3  10   3        6.04        5.55      2.41 o 
   4  10   3        6.76        8.05      2.56 o 
   5  10   3       14.78       10.87      5.46 o 
   6  10   3       43.49       54.38      4.34 o 
   7  10   3        8.76        3.33      2.52 o 
   8  10   3        0.00       -0.31      1.68 o 
  -5  11   3       18.12       15.85      7.57 o 
  -4  11   3        3.13        4.21      4.04 o 
  -3  11   3        0.02        2.00      3.43 o 
  -2  11   3        0.92        1.71      5.61 o 
  -1  11   3        1.57        1.62      3.56 o 
   0  11   3        1.03        0.59      1.47 o 
   1  11   3        1.99        0.43      1.88 o 
   2  11   3       16.08       10.78      3.59 o 
   3  11   3       25.12       26.62      4.80 o 
   4  11   3        3.64        2.49      2.88 o 
   5  11   3       24.26       19.82      8.63 o 
 -16   0   4        6.32        3.62      3.77 o 
 -15   0   4       36.79       47.03      5.03 o 
 -14   0   4      121.47      137.49      8.27 o 
 -13   0   4        0.08        2.80      2.54 o 
 -12   0   4      142.51      162.57      6.53 o 
 -11   0   4        6.05        5.80      2.49 o 
 -10   0   4     1866.38     1915.96     36.20 o 
  -9   0   4      635.99      681.17     11.82 o 
  -8   0   4      267.24      267.35      7.36 o 
  -7   0   4      812.66      752.19     40.77 o 
  -6   0   4      221.44      205.11      4.90 o 
  -5   0   4     5236.95     4209.76    798.42 o 
  -4   0   4      333.14      211.41     69.90 o 
  -3   0   4        3.60        3.12      1.16 o 
  -2   0   4     2673.80     2526.29     38.26 o 
  -1   0   4       10.93       18.08      1.98 o 
   0   0   4      385.33      448.61      7.49 o 
   1   0   4     2585.11     2503.88     45.56 o 
   2   0   4      453.35      371.53      7.80 o 
   3   0   4      227.97      174.60      4.33 o 
   4   0   4      211.96      196.18      4.87 o 
   5   0   4     4834.19     4574.10     75.89 o 
   6   0   4      988.57      981.34     17.12 o 
   7   0   4       49.62       40.62      4.03 o 
   8   0   4       46.46       40.66      3.44 o 
   9   0   4       52.93       57.45      8.45 o 
  10   0   4       24.77       30.96      3.90 o 
  11   0   4      260.32      263.38     10.26 o 
  12   0   4       35.10       30.67      5.55 o 
  13   0   4        5.25        6.70      3.70 o 
  14   0   4        2.08       -0.10      2.71 o 
  15   0   4       12.71       10.88      4.82 o 
  16   0   4       24.91       23.09      7.72 o 
 -16   1   4       30.62       29.32      6.43 o 
 -15   1   4       19.24       21.87      3.48 o 
 -14   1   4        7.41        8.97      2.61 o 
 -13   1   4       18.81       18.63      2.46 o 
 -12   1   4       52.06       49.94      7.12 o 
 -11   1   4      393.37      412.44      9.14 o 
 -10   1   4       43.92       49.77      3.19 o 
  -9   1   4      249.15      250.76      5.17 o 
  -8   1   4        9.87       10.61      1.49 o 
  -7   1   4      366.36      329.20     10.36 o 
  -6   1   4      781.65      844.35      8.07 o 
  -5   1   4      484.17      527.90     15.73 o 
  -4   1   4     2007.61     1939.13     23.96 o 
  -3   1   4      344.17      348.33      6.60 o 
  -2   1   4      374.37      341.56      4.33 o 
  -1   1   4      578.35      531.46     18.93 o 
   0   1   4      664.64      612.46      6.80 o 
   1   1   4      144.90      141.91      2.54 o 
   2   1   4      778.69      780.07      8.69 o 
   3   1   4     2056.66     1961.61     21.66 o 
   4   1   4      308.28      314.53      4.85 o 
   5   1   4      267.46      277.42      4.47 o 
   6   1   4      411.25      457.20      7.53 o 
   7   1   4        2.79        4.41      1.63 o 
   8   1   4       19.04       23.96      2.28 o 
   9   1   4       48.31       46.53      3.44 o 
  10   1   4      250.95      246.95      6.16 o 
  11   1   4       84.71       98.39      4.53 o 
  12   1   4        0.19       -0.25      1.76 o 
  13   1   4        1.01        1.33      2.09 o 
  14   1   4        5.68        3.03      2.19 o 
  15   1   4       15.83       10.70      3.14 o 
 -16   2   4       10.75        8.67      3.22 o 
 -15   2   4       12.31        9.36      2.62 o 
 -14   2   4        2.34        2.38      2.50 o 
 -13   2   4       97.26      106.92      4.23 o 
 -12   2   4        0.42       -0.10      1.17 o 
 -11   2   4      587.26      642.92      9.75 o 
 -10   2   4      210.22      217.27      4.37 o 
  -9   2   4       15.41       14.90      1.45 o 
  -8   2   4       34.58       33.47      1.56 o 
  -7   2   4        7.77        9.58      0.82 o 
  -6   2   4        0.07        1.19      0.56 o 
  -5   2   4       27.30       37.54      1.02 o 
  -4   2   4      155.52      171.11      2.69 o 
  -3   2   4     2135.79     2076.97     17.87 o 
  -2   2   4      254.16      219.99      2.85 o 
  -1   2   4        0.04        0.81      0.55 o 
   0   2   4      169.32      132.14      2.27 o 
   1   2   4      152.21      133.06      2.41 o 
   2   2   4        1.40        0.29      0.73 o 
   3   2   4        1.08        0.55      0.94 o 
   4   2   4      158.32      176.54      3.78 o 
   5   2   4     1327.28     1389.87     16.70 o 
   6   2   4      147.63      161.49      3.85 o 
   7   2   4      124.54      100.19      3.34 o 
   8   2   4       30.57       31.93      2.40 o 
   9   2   4      154.41      178.13      4.98 o 
  10   2   4        1.36        0.55      1.48 o 
  11   2   4       10.50       10.80      2.54 o 
  12   2   4        3.98       10.05      2.55 o 
  13   2   4        5.85       10.07      2.86 o 
  14   2   4       10.56       10.42      3.07 o 
  15   2   4        2.96        3.22      2.51 o 
 -16   3   4        1.80       -0.29      2.72 o 
 -15   3   4       30.27       37.84     10.62 o 
 -14   3   4        7.26        6.44      2.10 o 
 -13   3   4        5.40        7.29      2.13 o 
 -12   3   4       15.73       15.41      1.85 o 
 -11   3   4        3.12        0.33      1.42 o 
 -10   3   4       28.37       30.08      1.61 o 
  -9   3   4       70.43       73.36      2.12 o 
  -8   3   4        0.15        0.74      0.46 o 
  -7   3   4      166.89      154.73      2.82 o 
  -6   3   4       95.98       92.11      1.12 o 
  -5   3   4        0.33        2.19      2.28 o 
  -4   3   4      154.14      205.06      6.71 o 
  -3   3   4     1090.66     1109.18     11.08 o 
  -2   3   4      536.98      532.89      5.33 o 
  -1   3   4      558.37      517.92      5.83 o 
   0   3   4     3640.27     3381.30     37.49 o 
   1   3   4      105.89       81.34      2.93 o 
   2   3   4      524.89      525.90      7.08 o 
   3   3   4      576.03      577.74      7.95 o 
   4   3   4      254.08      221.65      4.00 o 
   5   3   4      266.84      225.49      4.72 o 
   6   3   4     1151.57     1092.16     12.98 o 
   7   3   4        1.43        2.15      1.34 o 
   8   3   4      102.43      106.87      3.48 o 
   9   3   4      230.18      249.26      5.40 o 
  10   3   4        0.01        0.58      1.49 o 
  11   3   4       21.26       27.73      3.31 o 
  12   3   4       28.32       35.02      4.86 o 
  13   3   4        9.50        7.58      2.65 o 
  14   3   4        8.90        7.55      3.19 o 
  15   3   4        1.30        3.56      2.97 o 
 -15   4   4       14.33        8.64     11.33 o 
 -14   4   4      171.62      190.59     16.27 o 
 -13   4   4        0.06        0.20      1.33 o 
 -12   4   4      180.35      188.88      8.21 o 
 -11   4   4       79.24       96.24      2.85 o 
 -10   4   4      121.58      106.27      2.30 o 
  -9   4   4      170.94      164.95      3.20 o 
  -8   4   4      254.51      249.47      7.03 o 
  -7   4   4       65.71       60.07      3.74 o 
  -6   4   4      139.40      148.45      5.50 o 
  -5   4   4      494.72      486.82     17.80 o 
  -4   4   4      284.38      332.80     10.62 o 
  -3   4   4      173.20      191.96     11.11 o 
  -2   4   4       38.88       27.33      1.63 o 
  -1   4   4      477.82      453.70      4.92 o 
   0   4   4       22.34       25.55      1.11 o 
   1   4   4      980.23      852.89      9.12 o 
   2   4   4        3.67        2.70      0.94 o 
   3   4   4        3.41        6.06      1.21 o 
   4   4   4        3.84        8.98      1.36 o 
   5   4   4      621.42      604.40      7.82 o 
   6   4   4      160.70      163.67      4.12 o 
   7   4   4        0.22        0.82      1.34 o 
   8   4   4        0.03        0.94      1.53 o 
   9   4   4        2.36        2.74      1.71 o 
  10   4   4       28.80       37.69      2.94 o 
  11   4   4      270.52      289.62      7.36 o 
  12   4   4       64.24       83.38      4.76 o 
  13   4   4        0.05        0.17      1.79 o 
  14   4   4        0.06       -0.99      2.25 o 
 -15   5   4        1.59        6.98      6.99 o 
 -14   5   4        0.51       -3.64      6.15 o 
 -13   5   4        3.89        2.61      3.65 o 
 -12   5   4        8.08        4.96      2.64 o 
 -11   5   4       19.72       17.05      3.42 o 
 -10   5   4        2.36        2.41      1.26 o 
  -9   5   4       46.06       43.25      4.64 o 
  -8   5   4        0.09       -0.51      2.00 o 
  -7   5   4      136.83      127.59      5.63 o 
  -6   5   4       55.13       54.13      4.87 o 
  -5   5   4      175.17      182.35      9.13 o 
  -4   5   4        0.04       -0.78      2.72 o 
  -3   5   4       67.94       75.26      6.11 o 
  -2   5   4        1.53        1.60      0.91 o 
  -1   5   4      349.40      370.94      4.97 o 
   0   5   4      243.64      218.63      3.53 o 
   1   5   4      195.55      177.07      3.00 o 
   2   5   4       46.73       43.53      2.36 o 
   3   5   4      211.99      210.31      4.11 o 
   4   5   4        0.49        0.45      1.12 o 
   5   5   4       38.17       42.45      2.50 o 
   6   5   4      148.32      132.30      3.66 o 
   7   5   4       35.43       36.90      2.72 o 
   8   5   4       68.63       70.59      3.19 o 
   9   5   4       74.87       79.31      3.69 o 
  10   5   4       27.83       35.65      3.22 o 
  11   5   4        7.07        7.37      2.47 o 
  12   5   4        0.76        2.18      2.20 o 
  13   5   4        9.35        9.76      3.15 o 
  14   5   4        0.09        0.77      2.56 o 
 -14   6   4        1.06        0.31      3.69 o 
 -13   6   4        4.36        1.47      3.36 o 
 -12   6   4       15.05       16.06      4.89 o 
 -11   6   4       39.32       46.04      9.53 o 
 -10   6   4        0.37        2.71      3.44 o 
  -9   6   4       23.19       23.05      4.50 o 
  -8   6   4       74.14       80.64      6.14 o 
  -7   6   4       30.30       28.26      4.91 o 
  -6   6   4        3.78        3.74      3.28 o 
  -5   6   4        8.24       13.44      4.39 o 
  -4   6   4       67.59       71.62      6.25 o 
  -3   6   4       64.09       64.18      1.90 o 
  -2   6   4      133.44      123.66      2.56 o 
  -1   6   4      405.87      395.64      5.79 o 
   0   6   4      171.40      169.88      3.51 o 
   1   6   4       44.01       44.83      2.20 o 
   2   6   4        2.40        4.04      1.22 o 
   3   6   4        3.11        5.38      1.50 o 
   4   6   4       19.76       20.50      2.17 o 
   5   6   4        1.68       -0.33      1.17 o 
   6   6   4       42.40       46.33      2.77 o 
   7   6   4      145.42      152.03      5.02 o 
   8   6   4        9.45        9.01      2.32 o 
   9   6   4        2.26        1.08      1.69 o 
  10   6   4       25.04       20.67      3.54 o 
  11   6   4       34.45       28.53      4.58 o 
  12   6   4       23.74       20.72      3.71 o 
  13   6   4        9.23       10.12      3.17 o 
 -13   7   4        4.96        4.78      4.21 o 
 -12   7   4       99.54      117.94      9.23 o 
 -11   7   4        3.22        4.36      4.18 o 
 -10   7   4      126.84      147.38      7.73 o 
  -9   7   4        4.78        7.95      4.29 o 
  -8   7   4       28.48       26.21      5.66 o 
  -7   7   4       43.75       60.34      6.26 o 
  -6   7   4        5.11        7.10      3.67 o 
  -5   7   4       48.89       52.67      5.54 o 
  -4   7   4      277.48      293.56     13.66 o 
  -3   7   4      109.19      106.59      4.73 o 
  -2   7   4      112.57      108.74      2.59 o 
  -1   7   4        4.90        4.22      1.39 o 
   0   7   4      114.25      107.71      2.98 o 
   1   7   4       22.82       14.55      1.71 o 
   2   7   4       24.91       34.98      2.94 o 
   3   7   4       65.56       62.99      3.32 o 
   4   7   4        1.33        1.74      1.57 o 
   5   7   4        0.35        1.07      1.43 o 
   6   7   4        9.47        9.14      2.27 o 
   7   7   4       20.33       25.38      2.80 o 
   8   7   4        0.04       -0.51      1.31 o 
   9   7   4        6.99        4.41      2.69 o 
  10   7   4       54.72       68.18      4.44 o 
  11   7   4        8.84       14.80      3.61 o 
  12   7   4        8.36        4.57      3.47 o 
 -12   8   4        0.45        0.76      3.88 o 
 -11   8   4       37.20       32.08     15.05 o 
 -10   8   4        4.47        2.67      4.26 o 
  -9   8   4       49.91       47.95     16.77 o 
  -8   8   4        0.69        0.20      3.31 o 
  -7   8   4        4.01        2.99      3.62 o 
  -6   8   4        1.26       -1.32      3.17 o 
  -5   8   4        0.05       -1.04      3.32 o 
  -4   8   4      194.26      208.50      8.56 o 
  -3   8   4        4.50        3.52      1.24 o 
  -2   8   4       33.00       31.98      3.15 o 
  -1   8   4      118.68      119.86      3.21 o 
   0   8   4        0.41        0.57      1.45 o 
   1   8   4      131.07      134.88      4.82 o 
   2   8   4        5.09        6.69      2.02 o 
   3   8   4        0.90        0.45      1.88 o 
   4   8   4        0.85        0.32      1.80 o 
   5   8   4      101.94      105.21      4.25 o 
   6   8   4       37.58       49.70      3.45 o 
   7   8   4        0.36        0.28      1.67 o 
   8   8   4       18.49       14.96      6.03 o 
   9   8   4        1.98        1.35      2.09 o 
  10   8   4        4.83        6.25      2.53 o 
  11   8   4       13.45       12.17      4.12 o 
 -10   9   4        0.00        6.57      5.13 o 
  -9   9   4        7.16        8.77      5.69 o 
  -8   9   4        0.57       -0.71      3.46 o 
  -7   9   4       42.37       40.85     16.32 o 
  -6   9   4       43.70       51.72      6.63 o 
  -5   9   4       13.37        9.19      4.77 o 
  -4   9   4       16.08       17.79      5.16 o 
  -3   9   4        1.92        1.59      0.58 o 
  -2   9   4        0.63        1.42      1.32 o 
  -1   9   4        3.64        3.06      1.39 o 
   0   9   4      108.34      100.95      6.07 o 
   1   9   4      243.34      233.77      6.32 o 
   2   9   4       46.60       48.22      4.01 o 
   3   9   4       12.04       13.91      3.45 o 
   4   9   4        3.59        4.66      2.45 o 
   5   9   4        0.33        1.17      2.12 o 
   6   9   4        8.78        4.48      2.32 o 
   7   9   4        8.55        8.22      2.79 o 
   8   9   4        3.40        0.09      1.67 o 
   9   9   4        0.10        1.62      2.43 o 
  -8  10   4        3.71        0.74      4.58 o 
  -7  10   4        1.37        0.80      3.61 o 
  -6  10   4        6.16        4.09      4.41 o 
  -5  10   4       39.80       33.39     14.81 o 
  -4  10   4        0.70        2.13      3.66 o 
  -3  10   4        0.34       -1.34      4.33 o 
  -2  10   4        6.12        6.89      3.92 o 
  -1  10   4        0.47        0.52      1.33 o 
   0  10   4        0.03        0.85      1.49 o 
   1  10   4       13.13        8.07      2.87 o 
   2  10   4       70.34       69.68      5.25 o 
   3  10   4        0.94        2.17      2.91 o 
   4  10   4       40.69       46.69      4.23 o 
   5  10   4       12.74        8.10      3.88 o 
   6  10   4        9.41        6.86      2.74 o 
   7  10   4       12.30        6.64      3.43 o 
  -4  11   4       21.07       15.26      6.00 o 
  -3  11   4        0.34       11.31      7.75 o 
  -2  11   4        0.02        5.58      5.57 o 
  -1  11   4        1.39       -5.35      5.54 o 
   0  11   4        5.01       11.13      6.15 o 
   1  11   4        4.15        0.67      1.89 o 
   2  11   4       17.27       12.66      2.94 o 
   3  11   4        0.27        2.78      2.37 o 
 -16   1   5        0.00        0.21      2.09 o 
 -15   1   5       32.90       46.83      6.47 o 
 -14   1   5       28.57       26.51      3.91 o 
 -13   1   5       17.54       18.94      3.37 o 
 -12   1   5        0.09        0.61      1.23 o 
 -11   1   5        0.77       -0.21      1.06 o 
 -10   1   5      319.72      317.86      5.40 o 
  -9   1   5      325.69      337.71      5.77 o 
  -8   1   5      140.65      142.76      2.80 o 
  -7   1   5       10.23       10.58      1.21 o 
  -6   1   5      170.62      159.62      5.63 o 
  -5   1   5        4.08        8.75      1.23 o 
  -4   1   5      861.49      851.41     34.35 o 
  -3   1   5      280.45      277.13      3.97 o 
  -2   1   5      752.45      676.39      8.07 o 
  -1   1   5       15.88       15.02      1.38 o 
   0   1   5       14.64       18.22      1.32 o 
   1   1   5     1606.54     1487.68     16.72 o 
   2   1   5       68.12       72.89      2.21 o 
   3   1   5      133.82      160.12      3.19 o 
   4   1   5      924.88      828.37     10.84 o 
   5   1   5       31.33       26.54      2.20 o 
   6   1   5      446.88      474.50      7.96 o 
   7   1   5      166.13      145.11      3.92 o 
   8   1   5        0.55        0.29      1.62 o 
   9   1   5       40.86       53.37      3.19 o 
  10   1   5       11.67       11.02      2.62 o 
  11   1   5       16.72       16.33      3.14 o 
  12   1   5        2.71        8.70      2.77 o 
  13   1   5       34.26       31.32      4.76 o 
  14   1   5        0.00        1.06      2.22 o 
  15   1   5        0.53        1.08      2.44 o 
 -16   2   5       48.22       54.04      7.23 o 
 -15   2   5        0.00       -0.68      2.08 o 
 -14   2   5       94.89       96.62      4.52 o 
 -13   2   5       59.53       63.58      2.80 o 
 -12   2   5        0.08       -0.12      1.11 o 
 -11   2   5        0.16        2.77      1.29 o 
 -10   2   5      916.91      920.68     10.55 o 
  -9   2   5       92.66       97.18      2.67 o 
  -8   2   5      403.26      393.64      5.09 o 
  -7   2   5      403.64      385.00      4.67 o 
  -6   2   5      253.84      284.36      3.89 o 
  -5   2   5      314.58      319.81      4.52 o 
  -4   2   5     3140.60     3184.36     36.63 o 
  -3   2   5       23.57       31.63      1.57 o 
  -2   2   5      178.60      190.78      3.82 o 
  -1   2   5      685.83      603.13      7.53 o 
   0   2   5      145.35      154.95      2.85 o 
   1   2   5     1021.50     1041.67     12.18 o 
   2   2   5     3169.18     3021.85     35.01 o 
   3   2   5       10.14        7.24      1.51 o 
   4   2   5      564.01      530.32      7.30 o 
   5   2   5     1066.12     1030.78     13.03 o 
   6   2   5       37.37       31.79      2.89 o 
   7   2   5        0.22        1.67      1.52 o 
   8   2   5      128.63      129.14      4.13 o 
   9   2   5      143.23      158.10      4.74 o 
  10   2   5       13.93       12.90      2.94 o 
  11   2   5       24.40       27.76      3.25 o 
  12   2   5       54.32       54.33      8.38 o 
  13   2   5        5.62        2.95      2.41 o 
  14   2   5        1.57        2.12      2.59 o 
  15   2   5        4.98        9.37      4.17 o 
 -16   3   5        1.51        2.81      3.85 o 
 -15   3   5        0.06        0.57      3.24 o 
 -14   3   5       45.95       51.51      7.28 o 
 -13   3   5        2.62        1.88      1.58 o 
 -12   3   5        8.50        8.18      1.25 o 
 -11   3   5       22.93       19.24      1.67 o 
 -10   3   5      201.54      182.89      3.60 o 
  -9   3   5      353.38      346.53      4.93 o 
  -8   3   5       43.82       44.00      1.17 o 
  -7   3   5       12.91       12.88      0.66 o 
  -6   3   5      611.64      624.97      6.70 o 
  -5   3   5       91.98      107.48      1.67 o 
  -4   3   5        1.70        2.36      0.40 o 
  -3   3   5      327.30      329.46      3.91 o 
  -2   3   5       51.18       52.24      1.79 o 
  -1   3   5      619.14      670.67      7.76 o 
   0   3   5      933.22     1025.49     12.02 o 
   1   3   5     1601.85     1655.90     18.99 o 
   2   3   5       70.85       67.59      2.59 o 
   3   3   5      486.79      474.56      8.40 o 
   4   3   5       63.93       68.24      2.73 o 
   5   3   5      329.78      332.38      5.80 o 
   6   3   5       15.62       13.66      2.23 o 
   7   3   5        3.72        5.90      2.24 o 
   8   3   5      141.80      127.31      4.04 o 
   9   3   5       43.10       49.48      3.16 o 
  10   3   5        4.15        3.94      2.13 o 
  11   3   5        7.22        5.08      2.44 o 
  12   3   5       12.12       12.52      3.06 o 
  13   3   5       39.15       29.19      5.14 o 
  14   3   5        8.30       10.86      3.47 o 
 -15   4   5       28.72       -0.01      3.69 o 
 -14   4   5        5.89        2.97      3.24 o 
 -13   4   5       36.32       25.09      5.12 o 
 -12   4   5       39.47       34.19      1.52 o 
 -11   4   5       96.61       76.90      4.90 o 
 -10   4   5       14.41        5.37      3.11 o 
  -9   4   5       24.25       23.09      3.77 o 
  -8   4   5        3.29        6.31      3.35 o 
  -7   4   5       48.24       48.09      4.61 o 
  -6   4   5        4.62        3.73      3.58 o 
  -5   4   5      125.89      116.60      6.40 o 
  -4   4   5      201.35      193.58      7.51 o 
  -3   4   5        5.65        5.94      0.58 o 
  -2   4   5       29.39       26.47      0.95 o 
  -1   4   5      244.99      230.44      3.04 o 
   0   4   5       10.92       12.89      1.12 o 
   1   4   5      497.81      506.93      6.20 o 
   2   4   5      331.56      342.48      4.70 o 
   3   4   5       66.48       80.24      2.33 o 
   4   4   5      140.89      138.89      3.20 o 
   5   4   5      495.03      503.45      7.15 o 
   6   4   5      166.17      165.44      4.43 o 
   7   4   5       89.60       87.40      3.46 o 
   8   4   5      203.68      214.03      4.95 o 
   9   4   5        1.01        2.85      1.80 o 
  10   4   5        9.21        9.16      2.76 o 
  11   4   5       50.31       52.04      4.09 o 
  12   4   5       51.23       70.52      4.24 o 
  13   4   5        6.29        6.66      3.33 o 
  14   4   5        0.18        0.65      2.06 o 
 -14   5   5       39.84       40.89      9.07 o 
 -13   5   5        1.52        1.88      3.55 o 
 -12   5   5       79.30       91.72      6.93 o 
 -11   5   5       99.42      117.85      7.03 o 
 -10   5   5       50.40       50.50      4.88 o 
  -9   5   5       23.74       38.01      5.65 o 
  -8   5   5        2.45        8.41      4.45 o 
  -7   5   5        0.34        0.63      2.35 o 
  -6   5   5        3.21        4.26      4.26 o 
  -5   5   5      267.57      290.06     10.36 o 
  -4   5   5      278.65      289.90     10.20 o 
  -3   5   5      825.45      813.41     18.71 o 
  -2   5   5       12.80       18.02      0.78 o 
  -1   5   5       18.88       18.84      1.14 o 
   0   5   5      235.50      233.50      3.62 o 
   1   5   5       34.87       40.71      1.96 o 
   2   5   5        3.82        6.90      1.29 o 
   3   5   5        2.83        2.19      1.18 o 
   4   5   5      105.77      128.83      3.62 o 
   5   5   5       18.21       12.73      2.82 o 
   6   5   5       42.99       45.86      2.76 o 
   7   5   5      355.40      392.58      7.32 o 
   8   5   5       16.71       14.27      2.37 o 
   9   5   5       35.25       42.18      3.24 o 
  10   5   5       92.08      119.73      5.49 o 
  11   5   5        0.47       -0.27      1.85 o 
  12   5   5       40.28       44.81      6.30 o 
  13   5   5        1.61       -0.80      2.34 o 
 -14   6   5       44.00       53.51     11.40 o 
 -13   6   5        3.52        0.88      3.09 o 
 -12   6   5        1.43       -0.43      2.83 o 
 -11   6   5       24.95       32.17      5.85 o 
 -10   6   5       12.19       18.31      5.01 o 
  -9   6   5       86.24      103.39      8.86 o 
  -8   6   5       98.87      108.99      8.42 o 
  -7   6   5       38.00       34.16      5.38 o 
  -6   6   5        8.16        7.75      3.49 o 
  -5   6   5      245.11      259.22     11.01 o 
  -4   6   5     1295.73     1357.17     30.87 o 
  -3   6   5        1.29       -1.28      3.03 o 
  -2   6   5      180.75      187.52      8.87 o 
  -1   6   5     1289.22     1277.57     14.76 o 
   0   6   5       25.58       29.47      1.81 o 
   1   6   5       42.90       39.10      2.07 o 
   2   6   5      122.23      132.86      3.45 o 
   3   6   5       22.40       18.07      2.86 o 
   4   6   5       10.48       11.30      2.41 o 
   5   6   5       11.47       10.61      2.48 o 
   6   6   5      243.73      251.41      6.49 o 
   7   6   5        6.26        4.94      2.28 o 
   8   6   5       47.58       52.63      4.06 o 
   9   6   5        0.05        2.02      2.41 o 
  10   6   5        7.29        2.24      2.54 o 
  11   6   5      102.98      121.86      6.15 o 
  12   6   5       99.30      128.07      6.63 o 
 -13   7   5       19.58       24.90      6.44 o 
 -12   7   5        1.31       -1.07      3.86 o 
 -11   7   5        3.19        6.67      4.90 o 
 -10   7   5        0.44        0.69      3.92 o 
  -9   7   5       57.82       61.76      6.68 o 
  -8   7   5       14.00        7.89      4.35 o 
  -7   7   5       46.10       50.66      5.86 o 
  -6   7   5        0.07        1.19      3.03 o 
  -5   7   5      129.38      126.58      9.93 o 
  -4   7   5      323.49      345.81     13.03 o 
  -3   7   5      347.53      359.94     12.91 o 
  -2   7   5        0.54        0.26      0.61 o 
  -1   7   5      174.64      183.14      5.50 o 
   0   7   5        0.00        0.50      1.14 o 
   1   7   5       10.22        5.98      1.73 o 
   2   7   5       14.91       15.49      2.21 o 
   3   7   5       57.54       64.44      2.96 o 
   4   7   5       58.89       67.81      3.07 o 
   5   7   5       20.94       19.31      2.45 o 
   6   7   5       27.42       25.40      2.69 o 
   7   7   5       46.23       44.76      3.36 o 
   8   7   5        3.38        6.07      2.44 o 
   9   7   5        4.60        2.45      2.29 o 
  10   7   5        1.26        0.25      1.63 o 
  11   7   5       10.15        9.03      3.90 o 
 -11   8   5        1.57        4.81      5.14 o 
 -10   8   5       21.29       14.30      7.37 o 
  -9   8   5        0.99        0.20      3.23 o 
  -8   8   5        3.53        3.62      4.20 o 
  -7   8   5       28.11       27.85     12.95 o 
  -6   8   5        0.12       -2.88      4.66 o 
  -5   8   5        2.48        3.70      3.64 o 
  -4   8   5       88.61       95.76      8.42 o 
  -3   8   5      348.24      392.73     17.19 o 
  -2   8   5      138.76      130.60      6.50 o 
  -1   8   5       21.61       19.20      1.59 o 
   0   8   5       63.36       64.94      2.63 o 
   1   8   5        4.67        3.77      2.08 o 
   2   8   5        1.08        2.38      1.69 o 
   3   8   5       39.02       43.92      3.22 o 
   4   8   5       10.47       11.87      2.54 o 
   5   8   5       87.93       86.45      3.97 o 
   6   8   5        0.79        0.96      1.65 o 
   7   8   5        0.59        0.61      1.71 o 
   8   8   5       13.83        3.15      2.30 o 
   9   8   5        3.83        0.90      2.13 o 
  10   8   5        0.16       -1.27      2.15 o 
 -10   9   5        6.96        3.09      7.43 o 
  -9   9   5       13.04       13.01      5.83 o 
  -8   9   5       41.37       21.08     10.27 o 
  -7   9   5        7.22        7.12      5.34 o 
  -6   9   5        4.95        5.25      4.37 o 
  -5   9   5       49.14       60.02     10.08 o 
  -4   9   5       15.31       19.06      5.04 o 
  -3   9   5        2.73        6.36      4.74 o 
  -2   9   5        8.28        7.57      2.14 o 
  -1   9   5       29.33       31.80      3.73 o 
   0   9   5       85.26       87.61      6.41 o 
   1   9   5        7.05        2.32      2.05 o 
   2   9   5        4.24        3.33      1.90 o 
   3   9   5       14.98       11.68      3.60 o 
   4   9   5        3.57        1.92      2.05 o 
   5   9   5       23.86       11.04      5.33 o 
   6   9   5        4.13        1.11      2.21 o 
   7   9   5       21.01       -0.16      2.31 o 
   8   9   5        6.70       -0.39      1.95 o 
  -7  10   5        1.46        1.50      4.14 o 
  -6  10   5        3.46        1.53      5.08 o 
  -5  10   5       22.71       26.65      7.24 o 
  -4  10   5       68.20       82.33     12.76 o 
  -3  10   5        0.01        1.90      3.61 o 
  -2  10   5       11.52       10.46      8.81 o 
  -1  10   5        0.09        8.50      7.59 o 
   0  10   5        1.23       -0.03      1.13 o 
   1  10   5        4.35        2.52      2.28 o 
   2  10   5        8.99       10.60      2.61 o 
   3  10   5        0.02        0.94      1.88 o 
   4  10   5        9.07        9.68      2.92 o 
   5  10   5        5.89        6.37      2.87 o 
   6  10   5        0.15       -2.43      2.43 o 
  -2  11   5        5.31       14.18      6.04 o 
  -1  11   5        2.77        0.56      4.59 o 
   0  11   5        8.96       16.41      7.06 o 
 -16   0   6        0.02        2.79      3.98 o 
 -15   0   6       91.47      118.88      7.16 o 
 -14   0   6       29.07       26.52      4.32 o 
 -13   0   6      139.66      155.39      6.01 o 
 -12   0   6      223.99      242.80      7.00 o 
 -11   0   6       81.61       78.14      3.45 o 
 -10   0   6     1063.47     1117.54     19.30 o 
  -9   0   6       15.40       14.11      2.40 o 
  -8   0   6      493.92      490.65     21.48 o 
  -7   0   6      319.18      277.85     20.29 o 
  -6   0   6      755.38      756.06     23.93 o 
  -5   0   6      600.38      636.58     12.07 o 
  -4   0   6     2344.01     2441.38     34.05 o 
  -3   0   6     1176.54     1094.14     18.43 o 
  -2   0   6       93.23       93.96      3.84 o 
  -1   0   6      316.65      349.84      7.04 o 
   0   0   6      787.59      773.55     13.29 o 
   1   0   6      844.75      850.44     14.55 o 
   2   0   6      934.68      922.87     18.07 o 
   3   0   6       24.18       20.47      3.01 o 
   4   0   6      671.54      655.96     12.57 o 
   5   0   6       92.01       91.00      5.27 o 
   6   0   6      133.41      144.35      5.59 o 
   7   0   6      638.49      658.79     15.87 o 
   8   0   6       32.96       24.02      3.92 o 
   9   0   6        1.76        1.94      3.18 o 
  10   0   6       59.89       60.83      5.37 o 
  11   0   6       36.72       37.05      5.24 o 
  12   0   6       58.05       47.43     30.45 o 
  13   0   6       13.08       10.44     10.31 o 
  14   0   6       15.88       10.74     10.18 o 
 -16   1   6       58.97       63.59     12.23 o 
 -15   1   6       28.38       24.43      4.33 o 
 -14   1   6       14.08       11.77      2.13 o 
 -13   1   6       31.83       38.47      4.68 o 
 -12   1   6       12.98       13.86      2.04 o 
 -11   1   6       10.06        8.68      1.79 o 
 -10   1   6       76.66       80.20      3.23 o 
  -9   1   6       44.99       46.80      2.27 o 
  -8   1   6      416.59      421.01      6.88 o 
  -7   1   6      124.19      128.14      3.15 o 
  -6   1   6      870.47      871.42     13.98 o 
  -5   1   6       16.45       12.69      1.35 o 
  -4   1   6      403.03      422.74      5.60 o 
  -3   1   6      136.62      131.20      2.90 o 
  -2   1   6      200.48      170.47      3.63 o 
  -1   1   6      141.36      115.34      2.79 o 
   0   1   6      111.16      120.09      3.14 o 
   1   1   6       24.37       21.71      1.65 o 
   2   1   6     1285.87     1266.68     15.12 o 
   3   1   6      196.42      209.56      4.07 o 
   4   1   6       78.90       87.02      3.14 o 
   5   1   6       93.29       95.04      3.46 o 
   6   1   6      112.28      121.55      3.79 o 
   7   1   6      514.03      537.85      8.89 o 
   8   1   6       19.19       19.08      2.56 o 
   9   1   6        5.33        4.32      2.26 o 
  10   1   6       12.59       15.29      2.76 o 
  11   1   6        0.17        0.94      2.02 o 
  12   1   6       83.66       92.86      5.11 o 
  13   1   6      101.12      119.29      5.98 o 
  14   1   6        1.35        0.51      2.18 o 
 -15   2   6        6.71        5.96      2.12 o 
 -14   2   6       11.49       10.46      2.09 o 
 -13   2   6        0.02        0.12      1.06 o 
 -12   2   6        0.86       -0.01      1.05 o 
 -11   2   6        0.01        1.47      1.44 o 
 -10   2   6       64.31       64.96      2.98 o 
  -9   2   6      146.22      151.85      3.37 o 
  -8   2   6        9.64        9.39      1.37 o 
  -7   2   6        0.29        1.21      0.97 o 
  -6   2   6        0.80        0.63      0.81 o 
  -5   2   6       33.41       43.03      1.97 o 
  -4   2   6       18.37       20.10      1.09 o 
  -3   2   6      223.68      232.43      3.63 o 
  -2   2   6      224.65      246.10      4.06 o 
  -1   2   6       15.14       18.09      1.78 o 
   0   2   6        8.16        9.59      1.27 o 
   1   2   6       27.25       25.92      1.94 o 
   2   2   6       54.74       55.89      2.21 o 
   3   2   6        4.32        5.63      1.46 o 
   4   2   6       24.31       22.91      2.19 o 
   5   2   6      348.36      341.11      6.46 o 
   6   2   6      121.38      125.52      3.96 o 
   7   2   6       64.76       68.71      4.70 o 
   8   2   6       11.09       13.13      2.58 o 
   9   2   6       24.98       22.53      2.81 o 
  10   2   6        6.97       10.31      2.58 o 
  11   2   6       12.85       12.10      3.11 o 
  12   2   6       23.28       14.76      6.32 o 
  13   2   6       18.78       12.19      4.45 o 
  14   2   6        0.39        1.12      2.64 o 
 -15   3   6        2.15        2.30      3.98 o 
 -14   3   6       37.13       34.19     13.18 o 
 -13   3   6       54.33       61.99      3.79 o 
 -12   3   6        7.27        6.60      1.66 o 
 -11   3   6       30.22       29.09      2.04 o 
 -10   3   6      258.76      281.63      4.85 o 
  -9   3   6        1.55       -0.06      0.62 o 
  -8   3   6      109.63      120.63      2.16 o 
  -7   3   6      165.14      183.08      2.95 o 
  -6   3   6       91.11       93.68      1.56 o 
  -5   3   6      198.57      186.38      3.02 o 
  -4   3   6      641.89      675.31      6.90 o 
  -3   3   6       13.20       16.57      1.33 o 
  -2   3   6      256.96      245.04      4.06 o 
  -1   3   6        2.38        3.70      1.04 o 
   0   3   6      294.69      269.89      4.75 o 
   1   3   6      205.48      188.07      3.86 o 
   2   3   6      322.63      320.68      5.91 o 
   3   3   6       14.59       16.18      1.86 o 
   4   3   6       82.96       75.96      3.26 o 
   5   3   6       25.13       33.47      2.54 o 
   6   3   6        0.96        1.22      1.76 o 
   7   3   6       61.75       62.99      3.48 o 
   8   3   6        4.06        4.42      2.25 o 
   9   3   6        0.99        1.41      1.96 o 
  10   3   6        0.98        3.40      2.20 o 
  11   3   6        3.93        5.21      2.55 o 
  12   3   6        2.69        1.66      2.42 o 
  13   3   6        9.30        7.82      3.02 o 
  14   3   6        3.91        5.30      3.17 o 
 -15   4   6        1.04        0.02      2.03 o 
 -14   4   6        3.37        2.26      3.57 o 
 -13   4   6       13.58        9.94      3.87 o 
 -12   4   6        6.43        8.05      4.01 o 
 -11   4   6      134.15      146.63      8.42 o 
 -10   4   6      109.94      110.29      7.44 o 
  -9   4   6      129.91      151.87      6.92 o 
  -8   4   6       22.29       18.45      3.83 o 
  -7   4   6       73.66       71.98      6.25 o 
  -6   4   6       23.72       16.63      5.02 o 
  -5   4   6      407.25      400.57     11.80 o 
  -4   4   6      108.08      105.26      2.05 o 
  -3   4   6      364.14      321.06      4.22 o 
  -2   4   6      639.09      707.46      8.88 o 
  -1   4   6       20.60       22.60      1.62 o 
   0   4   6      493.48      487.15      7.51 o 
   1   4   6      410.78      400.18      6.16 o 
   2   4   6       38.50       36.01      2.41 o 
   3   4   6      119.22      115.08      3.35 o 
   4   4   6      486.08      447.05      8.34 o 
   5   4   6        7.52        6.35      2.57 o 
   6   4   6      252.32      260.43      5.63 o 
   7   4   6      170.73      175.32      5.22 o 
   8   4   6       59.52       60.49      3.83 o 
   9   4   6       13.91       12.46      2.86 o 
  10   4   6       78.63       89.57      4.52 o 
  11   4   6        2.00        2.03      2.33 o 
  12   4   6        0.41        2.28      2.65 o 
  13   4   6       21.84       18.33      3.96 o 
 -14   5   6       30.55       31.26      6.16 o 
 -13   5   6       40.74       47.04      7.31 o 
 -12   5   6       21.05       21.53      5.37 o 
 -11   5   6       15.24       20.73      6.33 o 
 -10   5   6       22.19       23.36      4.88 o 
  -9   5   6        8.31       11.32      4.11 o 
  -8   5   6      129.16      146.05      8.94 o 
  -7   5   6        5.61        3.80      3.11 o 
  -6   5   6       50.92       53.89      6.00 o 
  -5   5   6      234.22      249.55     10.11 o 
  -4   5   6       32.11       35.75      5.12 o 
  -3   5   6      327.48      306.00      5.69 o 
  -2   5   6       22.82       25.01      1.17 o 
  -1   5   6      456.45      489.78      6.06 o 
   0   5   6      172.22      195.02      3.47 o 
   1   5   6        7.49       14.44      1.43 o 
   2   5   6      207.50      192.71      4.01 o 
   3   5   6      311.75      278.91      4.95 o 
   4   5   6       55.38       57.06      2.74 o 
   5   5   6       26.60       24.34      4.30 o 
   6   5   6       34.68       42.45      2.82 o 
   7   5   6       15.34       19.23      2.64 o 
   8   5   6        6.54        6.57      2.32 o 
   9   5   6        0.20        1.12      1.99 o 
  10   5   6        0.00        0.62      2.11 o 
  11   5   6        1.73        1.82      2.48 o 
  12   5   6       45.92       42.72      8.14 o 
  13   5   6       39.60       37.82      5.61 o 
 -13   6   6        0.15        2.48      5.36 o 
 -12   6   6       12.17       13.91      5.31 o 
 -11   6   6        7.54       12.86      5.68 o 
 -10   6   6        5.33        5.09      4.17 o 
  -9   6   6      103.13      105.39      9.28 o 
  -8   6   6        0.28        1.68      4.46 o 
  -7   6   6       13.76       13.85      4.30 o 
  -6   6   6        6.35        7.58      4.51 o 
  -5   6   6        1.71       -0.73      4.86 o 
  -4   6   6       40.58       43.53      5.87 o 
  -3   6   6      124.41      136.23      8.03 o 
  -2   6   6        2.78        1.89      0.73 o 
  -1   6   6       38.47       40.51      1.67 o 
   0   6   6        1.03        1.70      1.13 o 
   1   6   6        0.13        0.01      1.10 o 
   2   6   6       15.20       14.98      2.35 o 
   3   6   6       10.33        8.99      2.19 o 
   4   6   6        0.33        0.28      1.32 o 
   5   6   6        2.42       -0.22      1.43 o 
   6   6   6        0.01       -1.02      1.80 o 
   7   6   6        3.11        3.59      2.18 o 
   8   6   6        7.60        5.12      2.46 o 
   9   6   6        0.26        0.71      1.96 o 
  10   6   6        2.24        1.93      2.40 o 
  11   6   6        6.48        5.66      2.94 o 
  12   6   6        9.19       11.77      4.04 o 
 -12   7   6        0.79        3.41      4.64 o 
 -11   7   6        5.55        1.41      3.97 o 
 -10   7   6       66.67       98.82     10.62 o 
  -9   7   6        0.74        0.05      2.52 o 
  -8   7   6       23.49       31.88      5.87 o 
  -7   7   6       31.82       24.55      9.83 o 
  -6   7   6        1.53        2.78      4.26 o 
  -5   7   6       18.74       22.31      5.88 o 
  -4   7   6       20.38       18.75      5.45 o 
  -3   7   6       15.66       16.61      7.36 o 
  -2   7   6        2.05        1.57      0.84 o 
  -1   7   6       85.00       81.13      2.38 o 
   0   7   6       38.23       41.76      3.21 o 
   1   7   6       31.61       32.69      2.28 o 
   2   7   6       19.13       17.37      2.04 o 
   3   7   6        1.67        2.52      1.55 o 
   4   7   6        2.37       -0.14      1.40 o 
   5   7   6       17.20       17.13      2.75 o 
   6   7   6      104.35      112.38      4.68 o 
   7   7   6       37.01       46.78      7.81 o 
   8   7   6       15.70       11.44      4.47 o 
   9   7   6        4.19        3.26      2.46 o 
  10   7   6        7.61        5.70      2.89 o 
  11   7   6       10.79        6.58      4.29 o 
 -11   8   6       18.70       25.43      6.94 o 
 -10   8   6       61.29       86.20      8.99 o 
  -9   8   6        2.98        1.92      4.24 o 
  -8   8   6        6.30        4.04      5.04 o 
  -7   8   6       23.38       18.56      8.84 o 
  -6   8   6       28.01       24.15      9.43 o 
  -5   8   6       26.80       36.64      8.15 o 
  -4   8   6       66.66       83.76     10.09 o 
  -3   8   6       45.40       48.11      6.94 o 
  -2   8   6        0.97       -0.42      1.07 o 
  -1   8   6        3.64        2.99      1.46 o 
   0   8   6       60.73       64.74      4.91 o 
   1   8   6       97.68       93.66      4.18 o 
   2   8   6       79.59       74.05      3.73 o 
   3   8   6        7.30        7.16      1.93 o 
   4   8   6        2.84        2.07      1.97 o 
   5   8   6        0.08       -0.47      1.77 o 
   6   8   6        0.11       -0.62      2.24 o 
   7   8   6       60.75       64.97      4.68 o 
   8   8   6       29.78        4.76      4.55 o 
   9   8   6        2.97        0.67      2.15 o 
  -9   9   6        4.13        2.07      4.54 o 
  -8   9   6       21.57       16.17      7.91 o 
  -7   9   6       51.86       61.22      7.78 o 
  -6   9   6       20.12       22.92      6.64 o 
  -5   9   6        0.35        2.05      3.90 o 
  -4   9   6        2.91        1.68      4.43 o 
  -3   9   6        0.03        3.55      5.85 o 
  -2   9   6        8.51        9.87      5.32 o 
  -1   9   6       14.40        8.87      3.22 o 
   0   9   6        9.73        6.08      1.69 o 
   1   9   6        0.29       -0.03      1.92 o 
   2   9   6       22.84       17.14      4.91 o 
   3   9   6       36.97       24.14      8.69 o 
   4   9   6        9.43        5.61      2.79 o 
   5   9   6        0.00        1.96      2.29 o 
   6   9   6       24.69       22.04      4.52 o 
   7   9   6       54.04       54.75     10.08 o 
  -6  10   6        1.58        5.17      5.90 o 
  -5  10   6        6.23       13.18      7.50 o 
  -4  10   6       12.14       14.65      6.39 o 
  -3  10   6       14.27       17.37      8.49 o 
  -2  10   6        9.33        5.50     10.65 o 
  -1  10   6        0.11        0.95      4.89 o 
   0  10   6        4.84        4.33      5.72 o 
   1  10   6        9.23        7.30      3.13 o 
   2  10   6        0.06        5.25      8.14 o 
   3  10   6        9.59        7.56      2.57 o 
   4  10   6        0.13       -1.70      2.81 o 
   5  10   6        0.94       -1.44      2.58 o 
 -15   1   7       13.97       12.80      3.37 o 
 -14   1   7        3.25        4.20      2.91 o 
 -13   1   7       15.21       13.41      2.30 o 
 -12   1   7       78.06       90.21      3.93 o 
 -11   1   7        5.48        3.45      1.48 o 
 -10   1   7       29.44       30.00      2.32 o 
  -9   1   7      204.08      202.93      4.49 o 
  -8   1   7        6.61        5.53      1.23 o 
  -7   1   7       15.04       13.67      1.88 o 
  -6   1   7      507.37      503.66     10.29 o 
  -5   1   7      457.62      499.90      9.51 o 
  -4   1   7      655.31      678.91      8.85 o 
  -3   1   7      313.55      290.99      5.03 o 
  -2   1   7        0.11        0.53      1.05 o 
  -1   1   7       10.99       14.42      1.60 o 
   0   1   7      444.29      377.15      6.01 o 
   1   1   7        3.34        5.87      1.55 o 
   2   1   7        0.01        1.10      1.34 o 
   3   1   7      386.68      361.48      6.40 o 
   4   1   7        0.40       -1.22      1.55 o 
   5   1   7       13.43        7.66      2.01 o 
   6   1   7      310.09      309.20      6.45 o 
   7   1   7      163.39      166.93      5.18 o 
   8   1   7        0.00        0.07      1.59 o 
   9   1   7        2.75        2.26      2.30 o 
  10   1   7       30.50       29.35      3.52 o 
  11   1   7        2.67        2.59      2.49 o 
  12   1   7        1.91        0.79      2.66 o 
  13   1   7        4.57        2.55      3.48 o 
  14   1   7        0.58        0.74      2.39 o 
 -15   2   7        0.95        0.92      4.09 o 
 -14   2   7       42.75       51.28      5.43 o 
 -13   2   7       16.93       19.18      2.43 o 
 -12   2   7      148.33      146.36      6.00 o 
 -11   2   7        7.68        9.01      1.93 o 
 -10   2   7        0.54        0.80      1.00 o 
  -9   2   7       54.19       47.61      2.51 o 
  -8   2   7      452.50      452.53      5.79 o 
  -7   2   7       42.21       48.68      1.94 o 
  -6   2   7       16.78       13.07      1.66 o 
  -5   2   7     1012.16     1005.82     13.08 o 
  -4   2   7       89.56       89.65      2.07 o 
  -3   2   7        1.28        1.08      1.11 o 
  -2   2   7      940.36      983.47     12.95 o 
  -1   2   7        4.58        6.12      1.48 o 
   0   2   7        0.05        0.11      1.02 o 
   1   2   7      141.24      127.86      3.36 o 
   2   2   7      158.10      169.33      3.85 o 
   3   2   7        0.74        0.51      1.23 o 
   4   2   7      146.31      144.47      4.81 o 
   5   2   7      529.08      530.15      9.22 o 
   6   2   7        0.00        0.35      1.58 o 
   7   2   7      231.85      271.67      7.27 o 
   8   2   7       39.02       38.19      3.27 o 
   9   2   7        0.04        0.85      1.85 o 
  10   2   7        3.93        4.84      2.56 o 
  11   2   7       23.77       20.90      6.20 o 
  12   2   7        5.78        1.91      2.66 o 
  13   2   7        6.14        8.02      3.77 o 
 -15   3   7       35.75       23.03      8.85 o 
 -14   3   7       21.37       21.39      8.74 o 
 -13   3   7       84.99       93.81      7.51 o 
 -12   3   7        9.10        9.16      2.17 o 
 -11   3   7       63.85       68.93      2.76 o 
 -10   3   7        8.61        6.83      1.32 o 
  -9   3   7      112.47      107.99      3.15 o 
  -8   3   7        1.72        1.04      0.69 o 
  -7   3   7       45.00       46.67      1.92 o 
  -6   3   7      257.89      261.95      3.48 o 
  -5   3   7       50.76       52.20      1.58 o 
  -4   3   7      669.36      657.39      7.26 o 
  -3   3   7       98.83       97.71      2.85 o 
  -2   3   7        0.18        0.40      1.07 o 
  -1   3   7        9.26       15.23      1.60 o 
   0   3   7       43.93       48.66      2.09 o 
   1   3   7        1.86        2.66      1.50 o 
   2   3   7       88.46       91.70      3.02 o 
   3   3   7       59.74       70.78      3.32 o 
   4   3   7       12.46       14.07      2.39 o 
   5   3   7      397.34      405.29      8.04 o 
   6   3   7      919.70      967.66     14.76 o 
   7   3   7      227.48      250.35      6.71 o 
   8   3   7       15.40       16.85      3.07 o 
   9   3   7       11.43        7.69      2.83 o 
  10   3   7       24.06       11.20      6.45 o 
  11   3   7        0.02        1.89      2.64 o 
  12   3   7        0.87        0.48      2.36 o 
  13   3   7        1.19        1.03      2.61 o 
 -14   4   7       27.91       22.69      9.38 o 
 -13   4   7        3.96        0.95      3.44 o 
 -12   4   7       20.61       12.84      5.91 o 
 -11   4   7       89.83      104.01      8.77 o 
 -10   4   7       34.32       33.29      5.08 o 
  -9   4   7      195.33      186.69      8.17 o 
  -8   4   7        4.10        3.62      3.52 o 
  -7   4   7        0.29       -2.94      3.47 o 
  -6   4   7       31.61       32.47      5.06 o 
  -5   4   7      150.72      147.28      4.62 o 
  -4   4   7       89.07       86.60      2.25 o 
  -3   4   7       29.24       33.83      1.34 o 
  -2   4   7        7.71        5.37      1.02 o 
  -1   4   7       53.57       50.42      2.64 o 
   0   4   7       84.42       88.66      3.12 o 
   1   4   7      235.66      223.55      4.55 o 
   2   4   7        4.23        2.48      1.50 o 
   3   4   7        4.06        6.15      2.04 o 
   4   4   7       10.89        6.02      2.09 o 
   5   4   7        0.02        0.65      1.68 o 
   6   4   7       14.30       15.30      2.55 o 
   7   4   7       21.65       20.92      2.84 o 
   8   4   7       73.06       76.64      4.34 o 
   9   4   7        4.56        5.62      2.36 o 
  10   4   7        5.08        4.15      2.56 o 
  11   4   7       31.07       38.92      5.24 o 
  12   4   7        0.33        0.60      2.40 o 
  13   4   7       12.02       11.39     15.38 o 
 -13   5   7       18.48       31.03      6.78 o 
 -12   5   7       39.46       46.21      6.46 o 
 -11   5   7       21.53       25.86      6.17 o 
 -10   5   7       94.91      122.65      7.86 o 
  -9   5   7       56.59       74.71      6.50 o 
  -8   5   7       47.90       45.66      5.40 o 
  -7   5   7      229.41      235.48     12.68 o 
  -6   5   7        9.23       13.48      5.55 o 
  -5   5   7        0.01        0.38      2.85 o 
  -4   5   7       50.67       50.81      5.86 o 
  -3   5   7      312.76      316.47      4.12 o 
  -2   5   7       64.06       62.34      1.58 o 
  -1   5   7       70.74       71.56      2.51 o 
   0   5   7     1192.19     1173.54     15.26 o 
   1   5   7       19.31       18.89      1.76 o 
   2   5   7      176.58      171.73      3.80 o 
   3   5   7        0.19        0.82      1.38 o 
   4   5   7        1.61        0.32      1.40 o 
   5   5   7        2.24        3.45      2.03 o 
   6   5   7        2.17        2.47      1.91 o 
   7   5   7      103.70      110.91      4.57 o 
   8   5   7       24.40       25.33      4.52 o 
   9   5   7        2.13        2.05      2.44 o 
  10   5   7        1.34       -0.45      2.23 o 
  11   5   7        0.06       -0.53      2.53 o 
  12   5   7       33.13       37.98      5.98 o 
 -12   6   7        2.08        3.94      4.49 o 
 -11   6   7       63.53       85.32      8.80 o 
 -10   6   7        4.15        0.65      3.38 o 
  -9   6   7       98.84      112.59      8.92 o 
  -8   6   7       12.23       16.39      5.26 o 
  -7   6   7        1.25        5.19      4.69 o 
  -6   6   7       24.01       26.48      6.05 o 
  -5   6   7       10.59       13.57      5.04 o 
  -4   6   7       20.13       19.23      5.27 o 
  -3   6   7       20.65       17.65      0.97 o 
  -2   6   7      590.19      586.51     10.01 o 
  -1   6   7       21.19       20.23      1.57 o 
   0   6   7       31.17       26.36      2.05 o 
   1   6   7      451.38      407.06      6.63 o 
   2   6   7        0.20        2.00      1.71 o 
   3   6   7       18.21       15.09      2.69 o 
   4   6   7       38.30       35.29      2.92 o 
   5   6   7       35.38       47.49      3.11 o 
   6   6   7       49.74       61.16      3.56 o 
   7   6   7       10.17        7.16      2.38 o 
   8   6   7       22.20       17.57      7.79 o 
   9   6   7        7.34        2.58      2.97 o 
  10   6   7        0.24        1.55      2.27 o 
  11   6   7       43.92       66.88      4.89 o 
 -11   7   7        0.18       -1.79      4.23 o 
 -10   7   7       33.89       43.64      7.21 o 
  -9   7   7        0.04       -3.34      4.91 o 
  -8   7   7        0.56        0.91      3.75 o 
  -7   7   7       46.71       56.95      7.50 o 
  -6   7   7       17.95       16.37      6.05 o 
  -5   7   7        8.23       11.23      8.34 o 
  -4   7   7        2.95        6.55      4.84 o 
  -3   7   7        8.29        6.52      4.68 o 
  -2   7   7       15.87       13.48      1.48 o 
  -1   7   7      151.72      148.32      6.58 o 
   0   7   7      386.89      376.30      6.32 o 
   1   7   7      107.25      111.47      3.30 o 
   2   7   7        0.99        1.13      1.45 o 
   3   7   7        0.00       -0.19      1.10 o 
   4   7   7       12.02        9.33      2.33 o 
   5   7   7       12.99       10.17      2.70 o 
   6   7   7        2.86        4.30      2.73 o 
   7   7   7        2.02        1.97      2.46 o 
   8   7   7        0.42        0.24      1.72 o 
   9   7   7       10.95        8.58      3.72 o 
  10   7   7       19.06       10.11      4.81 o 
 -10   8   7       19.67       26.41      7.70 o 
  -9   8   7        6.16        7.89      6.12 o 
  -8   8   7       16.98       14.98      7.08 o 
  -7   8   7        5.46        2.21      4.63 o 
  -6   8   7       17.10       20.32      6.84 o 
  -5   8   7        9.49        8.55      5.68 o 
  -4   8   7      130.05      161.00     10.90 o 
  -3   8   7       69.76       94.62     10.19 o 
  -2   8   7       16.42       14.45      1.85 o 
  -1   8   7       71.79       72.84      9.70 o 
   0   8   7       11.23       10.84      2.01 o 
   1   8   7        0.53        3.08      1.86 o 
   2   8   7       22.36       19.55      2.22 o 
   3   8   7        1.91        1.56      1.67 o 
   4   8   7       13.11       13.30      3.18 o 
   5   8   7        9.71        9.74      2.54 o 
   6   8   7       15.61       10.50      2.74 o 
   7   8   7       17.46        1.26      2.47 o 
   8   8   7        0.87        0.54      2.21 o 
  -8   9   7       16.30       18.90      7.16 o 
  -7   9   7        0.20       -0.72      3.88 o 
  -6   9   7       11.62       17.62      6.78 o 
  -5   9   7        0.00       -1.81      5.78 o 
  -4   9   7        0.02        0.63      5.10 o 
  -3   9   7       43.72       72.76      9.55 o 
  -2   9   7        1.88        3.99      5.63 o 
  -1   9   7       12.07       10.12      7.01 o 
   0   9   7       21.85       20.41      6.07 o 
   1   9   7       39.29       39.83      4.60 o 
   2   9   7        0.17        1.34      1.93 o 
   3   9   7        6.60       11.37      4.69 o 
   4   9   7       10.12        4.93      2.59 o 
   5   9   7        1.15       -0.18      1.98 o 
   6   9   7        1.99        2.33      2.75 o 
  -4  10   7        0.01       -4.20      7.28 o 
  -3  10   7        0.28       -2.95     10.57 o 
  -2  10   7        1.74        3.90      6.50 o 
  -1  10   7       17.54       27.76      8.84 o 
   0  10   7        0.38        3.03      9.66 o 
   1  10   7       96.55      117.89     12.39 o 
   2  10   7       15.00       11.91     12.76 o 
   3  10   7        1.57        1.40      2.66 o 
 -15   0   8       50.79       30.08      7.71 o 
 -14   0   8       47.63       23.42      7.84 o 
 -13   0   8       27.05       23.86      4.11 o 
 -12   0   8        0.08        1.63      1.92 o 
 -11   0   8       18.34       17.50      3.64 o 
 -10   0   8        7.56        4.25      2.12 o 
  -9   0   8      604.45      601.26     18.01 o 
  -8   0   8      370.93      399.64     11.33 o 
  -7   0   8       38.53       41.99      3.68 o 
  -6   0   8      124.07      115.59      5.51 o 
  -5   0   8      196.90      210.07      5.40 o 
  -4   0   8       85.59       70.59      4.42 o 
  -3   0   8       97.47      115.56      8.64 o 
  -2   0   8       21.69       18.97      3.14 o 
  -1   0   8      536.00      519.64     11.02 o 
   0   0   8       45.41       37.65      3.35 o 
   1   0   8      528.87      535.62     11.70 o 
   2   0   8      169.63      169.42      6.11 o 
   3   0   8      361.19      388.67      9.93 o 
   4   0   8       17.54       18.40      5.36 o 
   5   0   8       78.78       85.31      6.15 o 
   6   0   8      694.90      745.19     22.50 o 
   7   0   8      141.33      180.90      7.86 o 
   8   0   8       36.59       41.44      6.86 o 
   9   0   8        8.52        6.98      3.79 o 
  10   0   8        5.60        0.31      3.13 o 
  11   0   8        8.19        4.19      5.41 o 
  12   0   8       28.93       16.39     19.25 o 
  13   0   8       21.16        8.43      8.49 o 
 -15   1   8        2.49       -0.77      1.63 o 
 -14   1   8       83.18       87.03      3.90 o 
 -13   1   8        8.97       10.26      2.59 o 
 -12   1   8       55.63       61.49      3.70 o 
 -11   1   8       33.18       34.47      4.87 o 
 -10   1   8       20.57       14.40      2.36 o 
  -9   1   8      229.71      212.74      9.87 o 
  -8   1   8       11.38       10.27      1.86 o 
  -7   1   8      219.47      217.26      6.15 o 
  -6   1   8      758.32      789.87     14.62 o 
  -5   1   8      132.60      141.15      3.63 o 
  -4   1   8       21.01       21.08      2.02 o 
  -3   1   8      265.62      272.02      5.61 o 
  -2   1   8       43.56       47.10      2.49 o 
  -1   1   8        4.11        5.09      1.52 o 
   0   1   8       18.68       24.01      2.33 o 
   1   1   8      331.66      317.81      6.19 o 
   2   1   8       50.49       48.48      2.76 o 
   3   1   8       64.59       66.95      3.40 o 
   4   1   8       29.27       31.20      3.77 o 
   5   1   8       55.18       53.61      3.68 o 
   6   1   8      173.02      190.03      6.17 o 
   7   1   8      159.92      168.21      5.36 o 
   8   1   8       17.03       16.42      3.20 o 
   9   1   8        1.00        1.32      2.26 o 
  10   1   8        1.00        1.97      2.80 o 
  11   1   8        0.95        2.82      2.72 o 
  12   1   8       14.52        6.86      4.12 o 
  13   1   8        0.11        0.60      2.70 o 
 -14   2   8        2.27        0.10      2.23 o 
 -13   2   8       19.12       15.18      3.45 o 
 -12   2   8        0.18        0.43      1.32 o 
 -11   2   8        0.73        0.71      1.27 o 
 -10   2   8       15.78       17.46      1.73 o 
  -9   2   8        4.34        2.22      1.24 o 
  -8   2   8       13.68       11.71      2.41 o 
  -7   2   8       47.59       52.62      2.65 o 
  -6   2   8       15.90       14.04      2.02 o 
  -5   2   8       49.02       51.42      2.10 o 
  -4   2   8       11.08       10.21      1.51 o 
  -3   2   8       10.00       12.42      1.66 o 
  -2   2   8        1.95        4.12      1.35 o 
  -1   2   8       17.27       19.34      2.08 o 
   0   2   8      107.27      118.73      3.72 o 
   1   2   8       90.01       99.83      3.24 o 
   2   2   8        0.05        1.12      1.40 o 
   3   2   8       28.72       23.49      2.98 o 
   4   2   8       56.90       55.86      4.00 o 
   5   2   8        0.30        0.96      1.71 o 
   6   2   8        8.58        6.35      2.61 o 
   7   2   8       49.25       49.73      3.96 o 
   8   2   8       23.00       30.80      3.69 o 
   9   2   8        1.89        1.89      2.70 o 
  10   2   8        0.10        0.61      2.28 o 
  11   2   8        3.55        3.52      2.82 o 
  12   2   8        1.21        0.22      2.09 o 
  13   2   8       15.96       11.97     11.87 o 
 -14   3   8        0.02        1.49      3.28 o 
 -13   3   8        2.46        3.03      3.87 o 
 -12   3   8       24.94       28.70      5.49 o 
 -11   3   8       19.33       21.76      2.28 o 
 -10   3   8       34.87       36.59      2.45 o 
  -9   3   8       61.91       64.92      2.43 o 
  -8   3   8      106.18      101.65      3.27 o 
  -7   3   8        2.10        1.24      0.72 o 
  -6   3   8        9.63        9.28      1.20 o 
  -5   3   8      114.05      119.22      3.02 o 
  -4   3   8      327.17      339.70      4.85 o 
  -3   3   8      190.64      186.75      4.56 o 
  -2   3   8      166.15      168.78      4.03 o 
  -1   3   8      175.52      188.19      4.30 o 
   0   3   8      189.37      200.38      4.77 o 
   1   3   8       31.61       31.11      2.29 o 
   2   3   8       58.80       61.61      2.98 o 
   3   3   8        0.94        1.47      1.63 o 
   4   3   8       81.28       93.16      3.84 o 
   5   3   8       18.88       16.41      2.83 o 
   6   3   8       10.30        6.17      2.82 o 
   7   3   8       71.54       84.26      4.43 o 
   8   3   8        2.79        2.16      2.75 o 
   9   3   8        0.12        0.49      2.41 o 
  10   3   8        1.52        1.73      2.85 o 
  11   3   8       15.91       12.80      5.09 o 
  12   3   8       19.23       13.66      5.49 o 
 -13   4   8       68.89       90.19      7.61 o 
 -12   4   8        6.98        6.82      4.91 o 
 -11   4   8       22.27       14.75      6.02 o 
 -10   4   8        3.12        3.30      3.55 o 
  -9   4   8      168.37      191.54      9.12 o 
  -8   4   8       42.37       46.68      6.24 o 
  -7   4   8      108.91      130.52      8.13 o 
  -6   4   8       31.66       33.27      1.49 o 
  -5   4   8        1.15        2.75      0.86 o 
  -4   4   8      376.83      369.21      9.10 o 
  -3   4   8       34.73       34.61      1.65 o 
  -2   4   8      271.88      285.98      6.31 o 
  -1   4   8       51.05       55.95      2.49 o 
   0   4   8        1.49        3.39      1.46 o 
   1   4   8       58.07       73.31      3.08 o 
   2   4   8      369.77      404.72      7.94 o 
   3   4   8        8.73        7.21      2.53 o 
   4   4   8      155.66      152.25      4.80 o 
   5   4   8        1.83        3.56      2.10 o 
   6   4   8        2.04        3.81      2.25 o 
   7   4   8        4.95        7.49      2.63 o 
   8   4   8        7.63        7.08      2.76 o 
   9   4   8       31.31       22.03      7.93 o 
  10   4   8        0.17       -0.47      2.10 o 
  11   4   8        9.98        7.52      3.82 o 
  12   4   8        0.63       -0.75      2.32 o 
 -13   5   8       17.77       11.86      6.00 o 
 -12   5   8       13.67       17.96      5.47 o 
 -11   5   8        6.89        4.01      4.69 o 
 -10   5   8        3.90       -0.18      3.00 o 
  -9   5   8       71.88       74.96      6.90 o 
  -8   5   8        1.18        4.73      4.63 o 
  -7   5   8       10.65       15.41      5.34 o 
  -6   5   8       27.74       33.15      6.06 o 
  -5   5   8       18.95       21.11      5.22 o 
  -4   5   8       93.21       93.59      3.98 o 
  -3   5   8       14.70       14.00      1.12 o 
  -2   5   8        5.97        4.32      0.96 o 
  -1   5   8       57.93       61.41      2.25 o 
   0   5   8       36.15       36.75      3.44 o 
   1   5   8        4.89        4.63      1.73 o 
   2   5   8       55.46       56.14      4.08 o 
   3   5   8       38.95       34.29      2.56 o 
   4   5   8       58.24       64.46      3.68 o 
   5   5   8       92.34       90.26      4.05 o 
   6   5   8       14.80       14.96      2.61 o 
   7   5   8       11.61        7.24      3.08 o 
   8   5   8        0.10       -1.22      2.18 o 
   9   5   8        0.49        0.23      1.99 o 
  10   5   8        4.48        5.28      3.20 o 
  11   5   8        8.53        5.18      4.04 o 
 -12   6   8       24.19       21.78      7.02 o 
 -11   6   8        1.67        4.87      5.24 o 
 -10   6   8       34.95       35.44      6.53 o 
  -9   6   8       12.37        8.97      5.34 o 
  -8   6   8       14.47        7.69      4.51 o 
  -7   6   8        0.37        1.91      4.29 o 
  -6   6   8       35.36       35.50      7.74 o 
  -5   6   8        5.04        8.66      5.02 o 
  -4   6   8        1.06        2.33      3.97 o 
  -3   6   8       16.51       17.43      1.42 o 
  -2   6   8       22.68       21.97      1.96 o 
  -1   6   8        2.67        1.61      1.24 o 
   0   6   8      139.84      135.91      3.59 o 
   1   6   8       24.63       24.31      2.10 o 
   2   6   8        3.05        2.86      1.75 o 
   3   6   8       13.44       11.59      2.54 o 
   4   6   8       17.37       11.71      2.70 o 
   5   6   8        1.05        3.53      2.66 o 
   6   6   8        1.95        2.76      2.06 o 
   7   6   8       23.59       16.85      6.62 o 
   8   6   8       18.61       14.08      5.37 o 
   9   6   8        0.96        0.18      1.98 o 
  10   6   8        2.44        2.88      2.87 o 
 -10   7   8        3.21        4.73      5.58 o 
  -9   7   8       29.72       36.31     13.38 o 
  -8   7   8       49.59       58.20      8.01 o 
  -7   7   8        0.42        0.58      4.09 o 
  -6   7   8       43.11       56.74      8.24 o 
  -5   7   8        1.17        2.14      4.47 o 
  -4   7   8       35.03       42.63      8.35 o 
  -3   7   8       31.68       35.34      8.31 o 
  -2   7   8       42.32       41.33      3.53 o 
  -1   7   8        8.46        8.28      1.44 o 
   0   7   8        2.12        2.77      1.86 o 
   1   7   8       64.16       67.32      3.61 o 
   2   7   8        0.02       -0.28      1.51 o 
   3   7   8        1.44        2.16      1.82 o 
   4   7   8        4.74        5.16      2.30 o 
   5   7   8        2.54        2.84      1.98 o 
   6   7   8        6.13        3.99      2.27 o 
   7   7   8       12.14        8.92      4.74 o 
   8   7   8       18.09       11.08      4.94 o 
   9   7   8       13.20       10.09      4.23 o 
  -9   8   8       49.20       64.16      9.31 o 
  -8   8   8       25.10       24.17     14.22 o 
  -7   8   8       14.25       11.73      6.46 o 
  -6   8   8       15.00       20.28      7.16 o 
  -5   8   8       24.74       36.88      9.77 o 
  -4   8   8       11.59       16.54      6.68 o 
  -3   8   8       34.98       50.60     11.37 o 
  -2   8   8        5.31        4.67      5.64 o 
  -1   8   8       32.32       38.17      7.08 o 
   0   8   8        6.29        3.88      1.80 o 
   1   8   8       19.60       15.71      2.08 o 
   2   8   8        4.78        5.68      1.98 o 
   3   8   8        0.96        0.18      1.42 o 
   4   8   8        2.60        2.17      1.87 o 
   5   8   8        0.22        0.40      1.85 o 
   6   8   8        8.85        4.55      2.86 o 
   7   8   8        2.87        0.24      2.35 o 
  -6   9   8       21.70       24.14      6.62 o 
  -5   9   8        5.56        8.28      6.51 o 
  -4   9   8       17.96       23.36      8.79 o 
  -3   9   8       67.09       75.43      9.46 o 
  -2   9   8        6.04       11.21      7.71 o 
  -1   9   8        0.09       -3.07      4.82 o 
   0   9   8        6.98       13.19      5.94 o 
   1   9   8        0.13       -0.79      4.97 o 
   2   9   8        5.11        4.72      2.45 o 
   3   9   8        0.21        0.84      2.49 o 
   4   9   8        1.60        1.24      2.02 o 
 -14   1   9        1.35        3.01      3.19 o 
 -13   1   9       50.97       56.74      3.47 o 
 -12   1   9        0.07       -0.68      1.41 o 
 -11   1   9       46.62       45.77      2.73 o 
 -10   1   9       27.59       24.75      4.56 o 
  -9   1   9        1.61        2.40      1.34 o 
  -8   1   9       14.16       11.95      2.31 o 
  -7   1   9      168.97      168.06      5.53 o 
  -6   1   9       12.65        8.13      2.96 o 
  -5   1   9       73.86       81.89      3.52 o 
  -4   1   9      476.25      504.07      8.81 o 
  -3   1   9        5.27        5.40      1.96 o 
  -2   1   9       67.54       69.88      3.25 o 
  -1   1   9      164.98      151.00      4.12 o 
   0   1   9        0.04        1.20      1.57 o 
   1   1   9        7.25        5.65      2.12 o 
   2   1   9      247.93      267.86      6.15 o 
   3   1   9        9.21       10.93      2.29 o 
   4   1   9        1.29        3.01      2.11 o 
   5   1   9        1.49        3.13      2.53 o 
   6   1   9       33.12       39.50      3.77 o 
   7   1   9       12.12       10.60      2.94 o 
   8   1   9       38.98       48.10      4.91 o 
   9   1   9        0.92        0.13      1.84 o 
  10   1   9        0.72       -0.22      2.72 o 
  11   1   9        1.50        0.42      3.05 o 
  12   1   9        6.34        3.82      3.91 o 
 -14   2   9       18.80        7.60      7.62 o 
 -13   2   9       32.68       37.52     13.63 o 
 -12   2   9       31.50       30.35      5.81 o 
 -11   2   9       47.67       53.48      3.62 o 
 -10   2   9       30.52       33.04      2.26 o 
  -9   2   9       68.90       81.88      3.01 o 
  -8   2   9       38.59       42.97      2.28 o 
  -7   2   9       14.81       18.95      1.94 o 
  -6   2   9       34.04       33.45      2.60 o 
  -5   2   9      465.62      497.02      7.29 o 
  -4   2   9       27.15       32.41      3.23 o 
  -3   2   9      671.21      702.71     10.58 o 
  -2   2   9       22.83       29.36      2.51 o 
  -1   2   9        9.27       12.08      2.10 o 
   0   2   9       20.31       26.65      3.39 o 
   1   2   9      141.69      158.15      4.41 o 
   2   2   9        0.18        0.48      1.47 o 
   3   2   9       29.13       29.02      3.15 o 
   4   2   9        6.45        6.53      2.34 o 
   5   2   9        0.45        1.16      2.19 o 
   6   2   9        0.04        0.82      1.94 o 
   7   2   9      308.48      328.34      8.21 o 
   8   2   9      110.48      115.96      5.48 o 
   9   2   9        0.88        2.96      2.96 o 
  10   2   9       12.44       14.63      4.48 o 
  11   2   9        0.45        2.35      2.97 o 
 -13   3   9        1.01        2.32      3.89 o 
 -12   3   9        6.92        4.92      4.92 o 
 -11   3   9       38.80       46.51      5.44 o 
 -10   3   9        0.13        0.47      2.53 o 
  -9   3   9       11.83        9.77      1.87 o 
  -8   3   9        7.32        7.35      1.12 o 
  -7   3   9        6.92        2.91      0.98 o 
  -6   3   9       10.06        9.15      1.87 o 
  -5   3   9       30.31       31.87      1.89 o 
  -4   3   9      366.54      373.24      6.15 o 
  -3   3   9        2.11        2.07      1.41 o 
  -2   3   9       52.14       56.24      2.60 o 
  -1   3   9      130.92      135.89      5.16 o 
   0   3   9       31.27       34.16      2.84 o 
   1   3   9        0.07        1.32      1.60 o 
   2   3   9       64.04       65.08      3.78 o 
   3   3   9        8.95        8.76      2.29 o 
   4   3   9        3.00        0.31      1.73 o 
   5   3   9       41.03       48.10      3.76 o 
   6   3   9       31.35       33.35      4.30 o 
   7   3   9        0.02       -0.11      1.80 o 
   8   3   9       53.76       60.10      4.87 o 
   9   3   9        2.87        3.01      2.72 o 
  10   3   9        3.04        6.02      3.14 o 
  11   3   9        0.02        1.36      2.77 o 
 -13   4   9        1.45        0.07      3.26 o 
 -12   4   9        2.71        1.24      3.51 o 
 -11   4   9        8.72        6.54      5.45 o 
 -10   4   9       42.72       51.48      5.98 o 
  -9   4   9       36.21       60.94      6.05 o 
  -8   4   9        6.00        7.47      5.24 o 
  -7   4   9        0.90        0.54      0.35 o 
  -6   4   9       89.79       81.45      3.98 o 
  -5   4   9       79.90       69.75      6.07 o 
  -4   4   9       16.82       14.10      1.49 o 
  -3   4   9      125.47      114.15      3.21 o 
  -2   4   9      167.55      160.30      4.54 o 
  -1   4   9        5.94        5.58      1.62 o 
   0   4   9        1.45        1.11      1.56 o 
   1   4   9       95.98       92.86      3.71 o 
   2   4   9        0.09        0.81      1.56 o 
   3   4   9        2.82        6.37      2.51 o 
   4   4   9       57.91       62.55      3.80 o 
   5   4   9        0.00        0.70      1.91 o 
   6   4   9       34.87       28.91      6.60 o 
   7   4   9       25.53       14.73      4.04 o 
   8   4   9       18.41       11.46      3.91 o 
   9   4   9       17.45       10.46      4.45 o 
  10   4   9        1.09        1.75      2.46 o 
 -12   5   9        1.99        2.75      4.65 o 
 -11   5   9        4.62        5.88      5.16 o 
 -10   5   9      146.68      176.19      9.65 o 
  -9   5   9        6.26        3.70      4.27 o 
  -8   5   9      152.99      156.50     11.76 o 
  -7   5   9        9.57        6.99      9.05 o 
  -6   5   9        2.96        4.45      4.49 o 
  -5   5   9       66.26       76.99      9.92 o 
  -4   5   9        9.03       11.15      0.89 o 
  -3   5   9       18.11       19.74      1.44 o 
  -2   5   9       22.42       22.27      2.03 o 
  -1   5   9       38.23       44.02      2.47 o 
   0   5   9        5.19        3.76      1.72 o 
   1   5   9       58.31       57.22      4.28 o 
   2   5   9      287.20      280.99      6.71 o 
   3   5   9        0.18        1.45      2.02 o 
   4   5   9        2.58        2.92      2.29 o 
   5   5   9       39.49       40.82      6.34 o 
   6   5   9        3.86        1.94      2.14 o 
   7   5   9        9.12        1.50      2.06 o 
   8   5   9        3.47        1.95      2.90 o 
   9   5   9        9.76        5.81      3.10 o 
  10   5   9        4.35        0.93      2.56 o 
 -11   6   9       45.55       49.05     19.02 o 
 -10   6   9        9.32        9.64      5.36 o 
  -9   6   9      107.16      155.98      9.82 o 
  -8   6   9       24.05       14.19     16.00 o 
  -7   6   9        8.03        6.72      7.58 o 
  -6   6   9       63.71       64.06      8.04 o 
  -5   6   9        4.67        3.97      6.89 o 
  -4   6   9        0.00       -0.92      3.66 o 
  -3   6   9       60.25       58.42      5.29 o 
  -2   6   9        6.52        3.93      1.27 o 
  -1   6   9        6.45        4.53      1.33 o 
   0   6   9        2.41        0.70      1.09 o 
   1   6   9      274.78      272.56      5.76 o 
   2   6   9      119.77      128.34      4.12 o 
   3   6   9       13.06        8.51      2.24 o 
   4   6   9        4.61        1.32      1.86 o 
   5   6   9        3.59        2.75      2.09 o 
   6   6   9        2.60        0.99      2.12 o 
   7   6   9       20.61       16.97      6.90 o 
   8   6   9       12.10       12.24      5.05 o 
   9   6   9        1.04        2.68      2.79 o 
  -9   7   9       12.44       10.30      7.65 o 
  -8   7   9       21.83       21.72     11.18 o 
  -7   7   9        7.13        8.66      9.70 o 
  -6   7   9        1.47        1.03      4.30 o 
  -5   7   9       57.65       72.40      8.89 o 
  -4   7   9        0.20       -1.79      4.36 o 
  -3   7   9       32.12       34.85      8.19 o 
  -2   7   9        0.26       -4.19      4.19 o 
  -1   7   9        0.30        2.03      1.85 o 
   0   7   9       12.77       14.30      2.22 o 
   1   7   9      114.24      105.68      3.75 o 
   2   7   9      207.96      178.61      7.09 o 
   3   7   9       22.74       21.35      2.81 o 
   4   7   9        0.15        0.43      1.70 o 
   5   7   9        0.30        2.43      2.39 o 
   6   7   9        2.44        1.51      2.16 o 
   7   7   9        0.05       -0.35      1.73 o 
  -7   8   9        5.20        4.34      6.17 o 
  -6   8   9       13.45        6.44      7.71 o 
  -5   8   9       11.48       15.42      8.23 o 
  -4   8   9        8.68        8.70      6.16 o 
  -3   8   9        3.07        3.04      6.73 o 
  -2   8   9       28.76       36.18      8.64 o 
  -1   8   9        4.20        7.05      4.74 o 
   0   8   9        5.40        4.75      4.32 o 
   1   8   9       11.30        8.31      3.15 o 
   2   8   9       17.16       15.31      2.59 o 
   3   8   9        4.76        5.63      2.53 o 
   4   8   9        0.06        0.21      1.67 o 
   5   8   9        1.63        0.94      2.11 o 
  -3   9   9        4.68        0.09      4.68 o 
  -2   9   9        1.64        1.21      5.85 o 
  -1   9   9        0.92        1.43      5.85 o 
   0   9   9       53.89       72.11     11.52 o 
   1   9   9       26.57       32.27      7.58 o 
 -13   0  10       36.15       18.68     14.28 o 
 -12   0  10       33.19       15.94     11.98 o 
 -11   0  10       41.25       33.45     16.62 o 
 -10   0  10       26.91       26.36      3.52 o 
  -9   0  10        0.05       -0.97      2.19 o 
  -8   0  10       89.16       91.71      6.21 o 
  -7   0  10       78.78       97.74      6.65 o 
  -6   0  10      201.41      209.10      7.58 o 
  -5   0  10      657.92      701.37     15.40 o 
  -4   0  10       51.06       67.29      4.70 o 
  -3   0  10        2.65        3.01      3.16 o 
  -2   0  10      117.99      115.04      5.61 o 
  -1   0  10       21.81       27.16      3.74 o 
   0   0  10       20.72       13.03      3.31 o 
   1   0  10       26.21       26.30      3.94 o 
   2   0  10       74.35       83.16      5.47 o 
   3   0  10        3.76        2.56      3.34 o 
   4   0  10        0.17        0.98      2.61 o 
   5   0  10       48.97       49.40      6.67 o 
   6   0  10       19.89       13.44      4.44 o 
   7   0  10      257.58      285.11     14.57 o 
   8   0  10       37.28       38.62      6.12 o 
   9   0  10        1.23        1.18      3.55 o 
  10   0  10        4.14       10.14      6.18 o 
  11   0  10        1.70        2.54      4.44 o 
 -13   1  10        3.08        1.36      2.29 o 
 -12   1  10       16.96        5.55      2.84 o 
 -11   1  10       11.29        5.25      1.99 o 
 -10   1  10        7.53        7.25      1.84 o 
  -9   1  10        5.43        3.95      2.39 o 
  -8   1  10       60.30       64.28      5.69 o 
  -7   1  10      159.42      157.01      5.31 o 
  -6   1  10       46.25       50.83      3.49 o 
  -5   1  10      146.58      162.72      5.07 o 
  -4   1  10      123.39      137.28      4.29 o 
  -3   1  10       78.25       86.97      4.37 o 
  -2   1  10        6.62        7.61      2.13 o 
  -1   1  10       19.16       16.60      2.83 o 
   0   1  10       29.09       32.73      2.94 o 
   1   1  10       77.39       74.02      5.16 o 
   2   1  10      133.31      134.77      5.11 o 
   3   1  10      136.39      142.29      4.91 o 
   4   1  10       14.96       17.04      2.92 o 
   5   1  10       20.47       21.79      3.94 o 
   6   1  10       91.94      112.79      5.25 o 
   7   1  10       78.76       82.15      5.42 o 
   8   1  10      154.04      174.85      7.41 o 
   9   1  10       23.43       24.34      4.46 o 
  10   1  10        8.00        3.10      3.07 o 
  11   1  10        0.02        0.13      6.67 o 
 -13   2  10        5.04        2.42      5.00 o 
 -12   2  10       21.45       13.05      7.84 o 
 -11   2  10        4.86        4.54      2.88 o 
 -10   2  10        3.72        3.34      1.46 o 
  -9   2  10       10.77        6.95      2.00 o 
  -8   2  10        2.56        3.14      1.45 o 
  -7   2  10       17.63       14.74      2.19 o 
  -6   2  10        1.47        0.22      1.55 o 
  -5   2  10      197.86      204.77      4.40 o 
  -4   2  10       56.13       63.89      2.91 o 
  -3   2  10       80.57       83.25      3.41 o 
  -2   2  10        7.87        8.42      2.61 o 
  -1   2  10        2.54        3.93      1.98 o 
   0   2  10       36.51       38.17      3.09 o 
   1   2  10        7.41        8.68      2.49 o 
   2   2  10        3.95        5.12      2.34 o 
   3   2  10       31.88       37.95      3.74 o 
   4   2  10       38.81       46.58      4.16 o 
   5   2  10        7.64        8.53      2.75 o 
   6   2  10       22.30       18.25      4.45 o 
   7   2  10       32.88       31.16      7.21 o 
   8   2  10       18.24       14.62      4.29 o 
   9   2  10        0.55        0.61      2.62 o 
  10   2  10        0.87        0.35      2.70 o 
 -12   3  10       19.09       15.70      6.57 o 
 -11   3  10        5.79        6.62      4.01 o 
 -10   3  10       13.60        5.66      5.21 o 
  -9   3  10       54.17       38.84     32.14 o 
  -8   3  10       31.15       31.55      4.13 o 
  -7   3  10       71.27       70.96      8.26 o 
  -6   3  10      118.34      121.02      3.58 o 
  -5   3  10        5.65        4.66      1.37 o 
  -4   3  10       48.43       50.00      3.70 o 
  -3   3  10       41.46       46.52      2.70 o 
  -2   3  10        7.08        9.45      2.60 o 
  -1   3  10       31.68       37.84      2.91 o 
   0   3  10       44.70       48.69      3.50 o 
   1   3  10       60.82       65.39      3.54 o 
   2   3  10      177.39      196.92      7.41 o 
   3   3  10       11.20       12.32      2.84 o 
   4   3  10       19.58       23.84      3.20 o 
   5   3  10        1.26        0.88      2.03 o 
   6   3  10        1.62        2.24      2.56 o 
   7   3  10        2.54        2.91      2.92 o 
   8   3  10        8.14        6.47      3.29 o 
   9   3  10        7.27        7.43      3.54 o 
  10   3  10        1.55        2.97      3.08 o 
 -11   4  10       56.86       74.00      7.09 o 
 -10   4  10        4.90        3.44      3.82 o 
  -9   4  10        4.54       -0.46      3.56 o 
  -8   4  10       42.15       54.01      7.20 o 
  -7   4  10       23.48       14.42     15.16 o 
  -6   4  10        0.82        1.51      0.81 o 
  -5   4  10       53.66       52.73      3.65 o 
  -4   4  10       17.99       16.80      1.98 o 
  -3   4  10       15.13       12.26      3.33 o 
  -2   4  10       34.08       38.90      2.47 o 
  -1   4  10       12.65       12.48      2.33 o 
   0   4  10       82.15       88.64      4.22 o 
   1   4  10      174.66      201.84      5.90 o 
   2   4  10        8.59        9.69      2.81 o 
   3   4  10       13.78       11.14      3.45 o 
   4   4  10        5.66        3.10      2.36 o 
   5   4  10       25.80       20.79      9.31 o 
   6   4  10       12.33        3.18      3.19 o 
   7   4  10       23.01        6.55      6.36 o 
   8   4  10        1.04        2.16      2.60 o 
   9   4  10        3.10        2.82      3.07 o 
 -10   5  10        4.71        5.02      4.80 o 
  -9   5  10        6.66        6.17      4.50 o 
  -8   5  10       15.07        7.89      8.47 o 
  -7   5  10       49.50       46.73     18.84 o 
  -6   5  10        1.06        1.83      5.26 o 
  -5   5  10        4.82        1.75      3.94 o 
  -4   5  10       49.99       45.47      4.85 o 
  -3   5  10        8.78        3.83      1.75 o 
  -2   5  10        0.76        1.11      1.50 o 
  -1   5  10       16.07        6.09      4.55 o 
   0   5  10        5.48        2.75      2.18 o 
   1   5  10        1.62        1.10      1.69 o 
   2   5  10        9.45        9.13      2.49 o 
   3   5  10       61.75       66.81      4.36 o 
   4   5  10       18.72       22.16      3.35 o 
   5   5  10        1.47        1.03      2.30 o 
   6   5  10       21.25        5.16      4.47 o 
   7   5  10        1.66        1.19      2.31 o 
   8   5  10       19.22        8.54      5.26 o 
  -9   6  10        6.68        3.66      4.64 o 
  -8   6  10        9.63        6.35      8.75 o 
  -7   6  10       29.59       25.58     24.23 o 
  -6   6  10       14.69        9.52      7.60 o 
  -5   6  10        0.61        2.38      4.42 o 
  -4   6  10        0.01       -3.19      7.08 o 
  -3   6  10       15.48       10.25      5.72 o 
  -2   6  10        2.43        1.86      1.48 o 
  -1   6  10       14.64        8.02      2.90 o 
   0   6  10        0.93        1.37      1.73 o 
   1   6  10        0.80        0.69      1.58 o 
   2   6  10       45.25       48.31      3.61 o 
   3   6  10       27.62       28.84      3.51 o 
   4   6  10        0.82        0.55      1.49 o 
   5   6  10        0.96        0.46      1.79 o 
   6   6  10        0.64        1.67      2.64 o 
   7   6  10       15.04        6.93      4.72 o 
  -7   7  10        2.27        1.35      5.07 o 
  -6   7  10        0.26        0.71      6.52 o 
  -5   7  10        0.52       -1.62      4.71 o 
  -4   7  10       14.70        6.36      7.41 o 
  -3   7  10       33.89       47.40      7.96 o 
  -2   7  10        7.29       12.18      5.25 o 
  -1   7  10        0.01        0.09      2.97 o 
   0   7  10       13.63       15.01      2.87 o 
   1   7  10       47.68       44.01      2.98 o 
   2   7  10       25.00       21.39      2.93 o 
   3   7  10        2.58        2.63      2.86 o 
   4   7  10       14.15        8.06      2.89 o 
   5   7  10       10.37        3.53      3.40 o 
  -5   8  10       24.70       20.56     20.66 o 
  -4   8  10        2.30        3.74      8.61 o 
  -3   8  10       10.27       18.33      7.17 o 
  -2   8  10       40.61       53.85     10.48 o 
  -1   8  10        6.35        8.67      5.26 o 
   0   8  10       27.20       31.29      6.66 o 
   1   8  10       50.13       57.38     11.00 o 
   2   8  10        0.86        0.75      2.04 o 
 -12   1  11       13.67        6.48      3.37 o 
 -11   1  11        8.09        4.76      1.97 o 
 -10   1  11       14.36       13.35      2.75 o 
  -9   1  11        8.98        8.62      2.07 o 
  -8   1  11       72.27       80.74      7.14 o 
  -7   1  11        0.31        0.92      1.55 o 
  -6   1  11       48.79       49.04      3.60 o 
  -5   1  11        2.64        0.08      1.44 o 
  -4   1  11       28.27       35.07      3.32 o 
  -3   1  11       16.68       19.71      3.14 o 
  -2   1  11       49.40       61.79      3.58 o 
  -1   1  11        3.85        2.90      2.16 o 
   0   1  11        2.93        4.55      2.50 o 
   1   1  11        8.52        8.58      2.52 o 
   2   1  11        0.10        0.23      1.56 o 
   3   1  11        1.22        2.84      2.90 o 
   4   1  11        2.33        0.12      1.78 o 
   5   1  11        5.30        4.85      3.06 o 
   6   1  11        1.75        0.25      2.23 o 
   7   1  11       12.61       11.61      4.69 o 
   8   1  11        3.20        1.11      2.83 o 
   9   1  11        1.21        0.57      2.70 o 
 -11   2  11       28.96       18.89      9.33 o 
 -10   2  11       14.73        2.74      3.25 o 
  -9   2  11       36.89       35.05      4.70 o 
  -8   2  11        7.38        6.33      2.22 o 
  -7   2  11       63.65       72.93      3.41 o 
  -6   2  11       37.38       34.86      7.45 o 
  -5   2  11        0.21        0.41      1.35 o 
  -4   2  11        0.59       -1.18      1.80 o 
  -3   2  11      232.62      250.54      6.87 o 
  -2   2  11        4.84        4.48      2.04 o 
  -1   2  11      110.06      123.70      5.14 o 
   0   2  11       63.45       73.15      4.33 o 
   1   2  11        0.05       -1.32      2.19 o 
   2   2  11        2.42        2.10      2.26 o 
   3   2  11       89.43      104.94      5.17 o 
   4   2  11        0.01        0.10      1.49 o 
   5   2  11        0.50        1.35      2.59 o 
   6   2  11       26.90       23.17      6.01 o 
   7   2  11        5.24        5.93      3.17 o 
   8   2  11        1.85       -0.97      2.70 o 
   9   2  11       10.37        8.10      3.68 o 
 -11   3  11        6.11        3.25      3.72 o 
 -10   3  11        0.16        0.14      2.40 o 
  -9   3  11       14.43        0.21      3.04 o 
  -8   3  11        0.59        0.05      2.49 o 
  -7   3  11        3.89        1.61      1.71 o 
  -6   3  11        1.61        1.28      1.34 o 
  -5   3  11       12.77       12.67      1.91 o 
  -4   3  11       98.71      100.65      3.66 o 
  -3   3  11       52.92       57.84      3.16 o 
  -2   3  11       32.47       31.37      2.93 o 
  -1   3  11       19.92       14.99      2.52 o 
   0   3  11        2.96        2.99      2.66 o 
   1   3  11       13.59       12.77      3.05 o 
   2   3  11        3.46        3.22      2.61 o 
   3   3  11       14.79        7.69      4.57 o 
   4   3  11       26.99       12.30      5.93 o 
   5   3  11        6.16        1.20      2.23 o 
   6   3  11        0.00        1.29      2.36 o 
   7   3  11        4.22        2.96      3.36 o 
   8   3  11        0.08       -1.08      2.92 o 
 -10   4  11        5.57        2.84      3.89 o 
  -9   4  11       11.68        0.78      4.04 o 
  -8   4  11        8.09        0.19      3.30 o 
  -7   4  11        0.09       -2.40      4.17 o 
  -6   4  11       13.03        6.55      7.60 o 
  -5   4  11       16.98       12.46      3.42 o 
  -4   4  11       55.66       53.08      2.66 o 
  -3   4  11        1.56        0.74      1.59 o 
  -2   4  11        0.00       -1.02      1.68 o 
  -1   4  11        6.63        1.80      1.71 o 
   0   4  11        1.78        0.50      1.89 o 
   1   4  11       21.00       15.52      4.42 o 
   2   4  11        2.87        3.84      2.60 o 
   3   4  11       25.69       24.76      9.43 o 
   4   4  11        5.36        1.60      2.31 o 
   5   4  11        2.24        0.46      1.97 o 
   6   4  11        0.74        0.42      2.54 o 
   7   4  11        5.07        0.87      2.45 o 
  -9   5  11        0.06        0.04      3.15 o 
  -8   5  11       37.53       26.83     22.57 o 
  -7   5  11        8.49        4.39      5.54 o 
  -6   5  11        2.28       -0.20      5.72 o 
  -5   5  11       28.18       12.08     13.95 o 
  -4   5  11        4.08        5.98      6.00 o 
  -3   5  11        2.99        2.25      2.07 o 
  -2   5  11       28.59       26.52     10.26 o 
  -1   5  11        0.50        1.41      1.67 o 
   0   5  11        1.30        0.90      1.89 o 
   1   5  11       14.79        5.34      4.08 o 
   2   5  11       15.86        8.28      2.84 o 
   3   5  11        9.63        7.67      3.21 o 
   4   5  11        3.51        2.19      2.46 o 
   5   5  11        3.93        2.12      3.05 o 
   6   5  11        4.23        1.07      2.11 o 
  -7   6  11       63.37       74.83      9.76 o 
  -6   6  11        3.85        1.61      4.80 o 
  -5   6  11        3.17        3.21      5.31 o 
  -4   6  11       50.11       57.23      9.55 o 
  -3   6  11        0.79        3.02      4.15 o 
  -2   6  11        1.62       -3.24      5.01 o 
  -1   6  11       12.78        5.13      3.58 o 
   0   6  11        0.01        0.34      1.87 o 
   1   6  11        0.80        4.59      3.10 o 
   2   6  11       18.41       18.22      3.25 o 
   3   6  11       55.66       57.77      4.49 o 
   4   6  11        5.34        1.96      3.19 o 
   5   6  11        5.08        2.09      2.34 o 
  -5   7  11       16.16        7.39      8.10 o 
  -4   7  11        4.73        2.96      5.35 o 
  -3   7  11        0.00       -1.18      4.63 o 
  -2   7  11       18.44       16.15      8.50 o 
  -1   7  11        9.01        5.01      4.80 o 
   0   7  11        0.04       -6.31      7.17 o 
   1   7  11        4.75        7.21      3.72 o 
   2   7  11        2.14        7.01      3.19 o 
 -10   0  12       64.95       52.79     16.35 o 
  -9   0  12        0.87        2.52      2.90 o 
  -8   0  12        0.05       -1.89      2.83 o 
  -7   0  12        2.12        3.25      3.00 o 
  -6   0  12       16.78       17.85      4.01 o 
  -5   0  12        0.18       -3.39      3.39 o 
  -4   0  12      380.52      429.37     17.36 o 
  -3   0  12      534.17      591.37     18.25 o 
  -2   0  12        7.28       15.73      6.49 o 
  -1   0  12        2.14        4.52      3.85 o 
   0   0  12       38.33       40.89      5.12 o 
   1   0  12       24.74       30.67      6.32 o 
   2   0  12        0.11       -0.92      2.97 o 
   3   0  12        0.01       -0.08      2.76 o 
   4   0  12       67.07       78.32      7.05 o 
   5   0  12       13.74        4.56      5.39 o 
   6   0  12       47.65       57.35      7.12 o 
   7   0  12       69.70       80.44      8.64 o 
 -10   1  12        9.25        6.84      2.51 o 
  -9   1  12        6.52        3.70      1.95 o 
  -8   1  12        8.08        5.15      2.85 o 
  -7   1  12        6.38        3.00      1.96 o 
  -6   1  12        2.80        2.54      2.27 o 
  -5   1  12       20.32       16.06      3.74 o 
  -4   1  12      131.51      137.63      5.62 o 
  -3   1  12        2.16        4.07      2.36 o 
  -2   1  12       18.04       19.94      4.39 o 
  -1   1  12       21.35       20.19      5.53 o 
   0   1  12        0.09        0.58      1.91 o 
   1   1  12       14.34        8.37      4.36 o 
   2   1  12        4.65        4.76      2.59 o 
   3   1  12       14.42       13.68      3.68 o 
   4   1  12        2.37        3.74      2.96 o 
   5   1  12       16.51       12.60      3.51 o 
   6   1  12       12.32        8.48      3.47 o 
   7   1  12       11.02        7.41      3.81 o 
 -10   2  12       40.03       35.56     12.07 o 
  -9   2  12        1.68       -0.20      2.91 o 
  -8   2  12       22.09       10.54      4.31 o 
  -7   2  12        6.16        4.87      2.09 o 
  -6   2  12       11.63        9.67      2.43 o 
  -5   2  12       50.35       50.92      5.21 o 
  -4   2  12      105.60      106.77      4.43 o 
  -3   2  12       43.28       48.44      3.57 o 
  -2   2  12        5.61        6.75      2.55 o 
  -1   2  12        9.27        7.58      2.77 o 
   0   2  12        0.60       -0.09      1.57 o 
   1   2  12       27.77       27.88      6.82 o 
   2   2  12        7.33        2.27      2.49 o 
   3   2  12      104.32      118.05      5.99 o 
   4   2  12       20.75        7.91      4.51 o 
   5   2  12        0.01        0.41      2.32 o 
   6   2  12        9.07        3.56      3.02 o 
   7   2  12        6.53        4.16      3.66 o 
  -9   3  12        3.91        0.67      3.61 o 
  -8   3  12       22.84       -0.18      3.27 o 
  -7   3  12        3.88       -0.17      4.01 o 
  -6   3  12        0.65       -0.84      1.65 o 
  -5   3  12        0.05        1.18      1.38 o 
  -4   3  12        2.13        1.99      1.79 o 
  -3   3  12        9.07        4.75      2.93 o 
  -2   3  12        4.74        2.75      2.20 o 
  -1   3  12        0.56        0.51      1.90 o 
   0   3  12        0.09       -0.58      1.99 o 
   1   3  12       54.98       58.13      4.43 o 
   2   3  12       30.01       24.60      6.73 o 
   3   3  12        0.89        1.08      2.24 o 
   4   3  12        5.78        1.54      3.03 o 
   5   3  12       14.82        2.52      3.05 o 
   6   3  12        0.30        0.84      2.59 o 
  -8   4  12       31.19       -0.43      4.02 o 
  -7   4  12       17.83        0.72      4.16 o 
  -6   4  12       49.41       33.85     26.23 o 
  -5   4  12        0.14       -1.15      3.87 o 
  -4   4  12        7.31        3.21      2.60 o 
  -3   4  12       68.50       74.61      4.72 o 
  -2   4  12       14.25        6.60      3.08 o 
  -1   4  12        2.87        2.97      2.06 o 
   0   4  12       12.24        7.12      4.83 o 
   1   4  12        6.53        3.81      2.69 o 
   2   4  12       25.68       21.89      6.14 o 
   3   4  12       70.11       73.60      6.55 o 
   4   4  12        0.26       -1.31      2.54 o 
   5   4  12        0.14        1.26      2.82 o 
  -7   5  12        7.20        7.93      9.96 o 
  -6   5  12        0.09        1.02      4.36 o 
  -5   5  12       16.57       11.44     13.06 o 
  -4   5  12       22.28       11.13      5.63 o 
  -3   5  12        3.73       -1.67      3.75 o 
  -2   5  12       24.01        9.55      5.08 o 
  -1   5  12        2.16        0.74      1.74 o 
   0   5  12        0.01        1.04      1.98 o 
   1   5  12        6.74        3.09      2.65 o 
   2   5  12       24.20       19.28      4.52 o 
   3   5  12        9.65        6.62      3.66 o 
   4   5  12        0.57        0.39      2.11 o 
  -4   6  12        2.68        2.10      5.45 o 
  -3   6  12       16.46       11.42      6.65 o 
  -2   6  12       12.17        9.95      5.70 o 
  -1   6  12        0.54        1.02      4.38 o 
   0   6  12        2.93        0.20      2.39 o 
   1   6  12        5.29        3.24      2.79 o 
  -8   1  13        2.77        3.51      2.92 o 
  -7   1  13        9.74        3.26      2.23 o 
  -6   1  13        0.91        2.33      2.15 o 
  -5   1  13       11.67        7.58      2.68 o 
  -4   1  13        0.94       -0.54      1.78 o 
  -3   1  13        4.69        4.78      2.72 o 
  -2   1  13        9.07        4.87      2.88 o 
  -1   1  13        0.26        1.64      2.49 o 
   0   1  13        1.31       -1.96      2.67 o 
   1   1  13        2.32        0.45      1.79 o 
   2   1  13        3.56        1.88      3.62 o 
   3   1  13        0.24       -1.68      2.63 o 
   4   1  13        5.29        7.77      3.76 o 
   5   1  13        1.19       -0.92      2.57 o 
  -7   2  13       16.41        8.34      2.94 o 
  -6   2  13        3.53        0.78      1.92 o 
  -5   2  13        8.68        4.86      2.07 o 
  -4   2  13       24.37        8.84      5.19 o 
  -3   2  13        0.15       -0.12      1.49 o 
  -2   2  13       45.18       47.04      9.68 o 
  -1   2  13        0.09       -0.97      2.14 o 
   0   2  13        2.10        1.05      2.55 o 
   1   2  13       17.01       15.95      4.69 o 
   2   2  13       22.62       12.47      6.86 o 
   3   2  13        4.01        3.36      3.18 o 
   4   2  13        5.22        3.14      3.37 o 
  -6   3  13        4.29        4.11      4.70 o 
  -5   3  13        9.83        5.09      2.90 o 
  -4   3  13       13.59        6.71      2.65 o 
  -3   3  13        0.02        0.52      1.86 o 
  -2   3  13        9.51        5.13      2.68 o 
  -1   3  13        0.05       -0.62      2.42 o 
   0   3  13       19.19       16.94      4.31 o 
   1   3  13        0.03       -1.11      2.62 o 
   2   3  13        4.00        2.87      2.78 o 
   3   3  13        0.08        0.63      2.24 o 
   4   3  13        1.34       -0.59      4.78 o 
  -5   4  13        1.83       -3.41      5.56 o 
  -4   4  13        0.23        1.93      3.82 o 
  -3   4  13        7.54        5.06      2.29 o 
  -2   4  13        0.01        0.41      1.75 o 
  -1   4  13       16.55       12.32      5.13 o 
   0   4  13        0.22        2.14      3.10 o 
   1   4  13        0.09        1.02      2.31 o 
   2   4  13        4.87        3.55      2.83 o 
  -4   0  14        7.25        2.93      3.21 o 
  -3   0  14       28.00       25.66     17.69 o 
  -2   0  14       13.02        6.01      4.89 o 
  -1   0  14       24.10       17.81     11.17 o 
   0   0  14       38.26       38.43     25.14 o 
   1   0  14        8.47       10.16      5.13 o 
  -4   1  14        0.28        2.14      2.09 o 
  -3   1  14       61.37       69.03      5.40 o 
  -2   1  14       96.72      109.12      6.10 o 
  -1   1  14        6.44        2.53      3.21 o 
   0   1  14        7.28        5.21      3.07 o 
   1   1  14       12.80       13.50      4.67 o 
  -2   2  14        1.08       -0.15      2.09 o 
  -1   2  14        0.44        2.69      3.11 o 
                                                 
